# Supplementary material for: (2E,4E)-2-Cyano-5-dipropyl­amino-N,N-dimethyl­penta-2,4-dienamide
Source: Acta Crystallogr Sect E Struct Rep Online. 2012 Apr 6;68(Pt 5):o1311. doi: 10.1107/S1600536812013797 (PMC3344454; doi:10.1107/S1600536812013797)
Supplement: Supplementary file 1 [file e-68-o1311-sup1.cif]

##############################################################################
#                                                                            #
# This CIF contains the data in a paper accepted for publication in          #
# Acta Crystallographica Section E. It conforms to the requirements of       #
# Notes for Authors for Acta Crystallographica Section E, and has been       #
# peer reviewed under the auspices of the IUCr Commission on Journals.       #
#                                                                            #
# Full details of the Crystallographic Information File format               #
# are given in the paper "The Crystallographic Information File (CIF):       #
# a New Standard Archive File for Crystallography" by S. R. Hall, F. H.      #
# Allen and I. D. Brown [Acta Cryst. (1991), A47, 655-685].                  #
#                                                                            #
# The current version of the core CIF dictionary is obtainable from          #
# ftp://ftp.iucr.org/pub/cif_core.dic.                                       #
#                                                                            #
# Software is freely available for graphical display of the structure(s)     #
# in this CIF. For information consult the CIF software page                 #
# http://www.iucr.org/resources/cif/software.                                #
#                                                                            #
# This file may be used for bona fide research purposes within the           #
# scientific community so long as proper attribution is given to the journal # 
# article from which it was obtained.                                        #
#                                                                            #
##############################################################################
data_global
_audit_creation_method     'SHELXL-97'
_journal_date_recd_electronic     2012-02-15
_journal_date_accepted     2012-03-30
_journal_name_full     'Acta Crystallographica, Section E'
_journal_year     2012
_journal_volume     68
_journal_issue      5
_journal_page_first     o1311
_journal_page_last     o1311
_journal_paper_category     QO
_journal_paper_doi     10.1107/S1600536812013797
_journal_coeditor_code     FB2241
_publ_contact_author_name     'Dr. Xiaohua, Du'
_publ_contact_author_address
;
State Key Laboratory Breeding Base of Green Chemistry-Synthesis Technology,
Zhejiang University of Technology,
Hangzhou 310014,
People's Republic of China
;
_publ_contact_author_email     'duxiaohua@zjut.edu.cn'
_publ_contact_author_fax     '+86-571-88320066'
_publ_contact_author_phone     '+86-571-88320430'
_publ_section_title
;\
(2<i>E</i>,4<i>E</i>)-2-Cyano-5-dipropylamino-<i>N</i>,<i>N</i>-dimethylpenta-\
2,4-dienamide
;
loop_
    _publ_author_name
    _publ_author_address
    'Xian-Feng Zhou'
;
State Key Laboratory Breeding Base of Green Chemistry-Synthesis Technology
Zhejiang University of Technology
Hangzhou 310014
People's Republic of China
;
    'Xiao-Hua Du'
;
State Key Laboratory Breeding Base of Green Chemistry-Synthesis Technology
Zhejiang University of Technology
Hangzhou 310014
People's Republic of China
;
data_I
_audit_creation_method     SHELXL-97
_chemical_name_systematic
;
(2<i>E</i>,4<i>E</i>)-2-Cyano-5-dipropylamino-<i>N</i>,<i>N</i>-
dimethylpenta-2,4-dienamide
;
_chemical_name_common     ?
_chemical_formula_moiety     'C14 H23 N3 O'
_chemical_formula_sum     'C14 H23 N3 O'
_chemical_formula_iupac     'C14 H23 N3 O'
_chemical_formula_weight     249.35
_chemical_melting_point_gt     343
_chemical_melting_point_lt     345
_symmetry_cell_setting     monoclinic
_symmetry_space_group_name_H-M     'P 21/c'
_symmetry_space_group_name_Hall     '-P 2ybc'
loop_
    _symmetry_equiv_pos_as_xyz
    'x, y, z'
    '-x, y+1/2, -z+1/2'
    '-x, -y, -z'
    'x, -y-1/2, z-1/2'
_cell_length_a     9.0177(6)
_cell_length_b     14.0654(9)
_cell_length_c     12.9008(8)
_cell_angle_alpha     90.00
_cell_angle_beta     111.768(2)
_cell_angle_gamma     90.00
_cell_volume     1519.63(17)
_cell_formula_units_Z     4
_cell_measurement_reflns_used     7731
_cell_measurement_theta_min     3.36
_cell_measurement_theta_max     27.42
_cell_measurement_temperature     296.0(10)
_exptl_crystal_description     'block'
_exptl_crystal_colour     'yellow'
_exptl_crystal_size_max     0.48
_exptl_crystal_size_mid     0.46
_exptl_crystal_size_min     0.28
_exptl_crystal_density_diffrn     1.0896
_exptl_crystal_density_meas     ?
_exptl_crystal_density_method     'not measured'
_exptl_crystal_F_000     544
_exptl_absorpt_coefficient_mu     0.07
_exptl_absorpt_correction_type     multi-scan
_exptl_absorpt_process_details
;
(<i>ABSCOR</i>; Higashi, 1995)
;
_exptl_absorpt_correction_T_min     0.9571
_exptl_absorpt_correction_T_max     0.9806
_exptl_special_details
;
;
_diffrn_ambient_temperature     296.0(10)
_diffrn_radiation_type     MoK\a
_diffrn_radiation_wavelength     0.71073
_diffrn_radiation_source     'rotating anode'
_diffrn_radiation_monochromator     graphite
_diffrn_measurement_device_type     'Rigaku R-AXIS RAPID/ZJUG'
_diffrn_measurement_method     '\w scans'
_diffrn_detector_area_resol_mean     10.00
_diffrn_reflns_number     14122
_diffrn_reflns_av_R_equivalents     0.0557
_diffrn_reflns_av_sigmaI/netI     0.0507
_diffrn_reflns_theta_min     3.36
_diffrn_reflns_theta_max     27.00
_diffrn_reflns_theta_full     27.00
_diffrn_measured_fraction_theta_max     0.998
_diffrn_measured_fraction_theta_full     0.998
_diffrn_reflns_limit_h_min     -11
_diffrn_reflns_limit_h_max     11
_diffrn_reflns_limit_k_min     -17
_diffrn_reflns_limit_k_max     17
_diffrn_reflns_limit_l_min     -16
_diffrn_reflns_limit_l_max     16
_diffrn_standards_number     0
_diffrn_standards_interval_count     .
_diffrn_standards_interval_time     .
_diffrn_standards_decay_%     ?
_refine_special_details
;
Refinement of <i>F</i>^2^ against ALL reflections. The weighted <i>R</i>-factor
<i>wR</i> and goodness of fit <i>S</i> are based on <i>F</i>^2^, conventional
<i>R</i>-factors <i>R</i> are based on <i>F</i>, with <i>F</i> set to zero for
negative <i>F</i>^2^. The threshold expression of <i>F</i>^2^ >
\s(<i>F</i>^2^) is used only for calculating <i>R</i>-factors(gt) <i>etc</i>.
and is not relevant to the choice of reflections for refinement.
<i>R</i>-factors based on <i>F</i>^2^ are statistically about twice as large
as those based on <i>F</i>, and <i>R</i>- factors based on ALL data will be
even larger.
;
_reflns_number_total     3321
_reflns_number_gt     1412
_reflns_threshold_expression     I>3\s(I)
_refine_ls_structure_factor_coef     Fsqd
_refine_ls_matrix_type     full
_refine_ls_R_factor_all     0.1049
_refine_ls_R_factor_gt     0.0440
_refine_ls_wR_factor_gt     0.0973
_refine_ls_wR_factor_ref     0.1151
_refine_ls_goodness_of_fit_ref     1.49
_refine_ls_number_reflns     3321
_refine_ls_number_parameters     171
_refine_ls_number_restraints     0
_refine_ls_number_constraints     93
_refine_ls_hydrogen_treatment     constr
_refine_ls_weighting_scheme     sigma
_refine_ls_weighting_details     'w=1/(\s^2^(I)+0.0004I^2^)'
_atom_sites_solution_hydrogens     difmap
_atom_sites_solution_primary     direct
_atom_sites_solution_secondary     difmap
_refine_ls_shift/su_max     0.0082
_refine_ls_shift/su_mean     0.0008
_refine_diff_density_max     0.17
_refine_diff_density_min     -0.14
_refine_ls_extinction_method
                     'B--C type 1 Lorentzian isotropic (Becker & Coppens, 1974)'
_refine_ls_extinction_coef        21E3(2)
loop_
    _atom_type_symbol
    _atom_type_description
    _atom_type_scat_dispersion_real
    _atom_type_scat_dispersion_imag
    _atom_type_scat_source
    'C' 'C' 0.0033 0.0016
                         'International Tables Vol C Tables 4.2.6.8 and 6.1.1.4'
    'H' 'H' 0.0000 0.0000
                         'International Tables Vol C Tables 4.2.6.8 and 6.1.1.4'
    'N' 'N' 0.0061 0.0033
                         'International Tables Vol C Tables 4.2.6.8 and 6.1.1.4'
    'O' 'O' 0.0106 0.0060
                         'International Tables Vol C Tables 4.2.6.8 and 6.1.1.4'
_computing_data_collection     '<i>PROCESS-AUTO</i> (Rigaku, 2006)'
_computing_cell_refinement     '<i>PROCESS-AUTO</i> (Rigaku, 2006)'
_computing_data_reduction     '<i>CrystalStructure</i> (Rigaku, 2007)'
_computing_structure_solution     '<i>SIR97</i> (Altomare <i>et al.</i> , 1999)'
_computing_structure_refinement
                                '<i>JANA2006</i> (Petricek <i>et al.</i>, 2006)'
_computing_molecular_graphics     '<i>ORTEP-3</i> for Windows (Farrugia, 1997)'
_computing_publication_material     '<i>WinGX</i> (Farrugia, 1999)'
loop_
    _atom_site_type_symbol
    _atom_site_label
    _atom_site_fract_x
    _atom_site_fract_y
    _atom_site_fract_z
    _atom_site_U_iso_or_equiv
    _atom_site_adp_type
    _atom_site_calc_flag
    _atom_site_refinement_flags
    _atom_site_occupancy
    _atom_site_symmetry_multiplicity
    _atom_site_disorder_assembly
    _atom_site_disorder_group
    C C1 0.7710(2) 0.36154(14) 0.45084(13) 0.0577(8) Uani d . 1 4 . .
    C C3 0.5630(2) 0.33029(13) 0.52819(12) 0.0575(7) Uani d . 1 4 . .
    H H1c3 0.53292 0.393093 0.509106 0.0689 Uiso d . 1 4 . .
    C C4 0.4773(2) 0.28096(14) 0.58200(13) 0.0609(8) Uani d . 1 4 . .
    H H1c4 0.499509 0.217163 0.600079 0.073 Uiso d . 1 4 . .
    N N1 0.86144(17) 0.32384(10) 0.39765(11) 0.0596(6) Uani d . 1 4 . .
    O O1 0.76404(15) 0.44850(10) 0.46179(10) 0.0806(7) Uani d . 1 4 . .
    C C8 0.7432(2) 0.20380(15) 0.53474(14) 0.0613(8) Uani d . 1 4 . .
    C C2 0.6858(2) 0.29684(13) 0.50038(13) 0.0539(7) Uani d . 1 4 . .
    N N2 0.27560(19) 0.29019(11) 0.66391(12) 0.0705(8) Uani d . 1 4 . .
    C C5 0.3609(2) 0.32599(13) 0.60832(13) 0.0601(8) Uani d . 1 4 . .
    H H5 0.339131 0.388673 0.584583 0.0721 Uiso d . 1 4 . .
    C C7 0.8384(2) 0.22932(13) 0.34734(14) 0.0763(10) Uani d . 1 4 . .
    H H1c7 0.920869 0.187559 0.393177 0.1145 Uiso d . 1 4 . .
    H H2c7 0.736089 0.205042 0.341428 0.1145 Uiso d . 1 4 . .
    H H3c7 0.843117 0.233226 0.27433 0.1145 Uiso d . 1 4 . .
    C C6 0.9693(2) 0.38499(14) 0.36768(16) 0.0766(10) Uani d . 1 4 . .
    H H1c6 0.915903 0.408578 0.293221 0.1149 Uiso d . 1 4 . .
    H H2c6 1.061854 0.349311 0.371235 0.1149 Uiso d . 1 4 . .
    H H3c6 1.001483 0.437455 0.418793 0.1149 Uiso d . 1 4 . .
    C C9 0.1604(2) 0.34923(13) 0.68939(16) 0.0725(9) Uani d . 1 4 . .
    H H1c9 0.060681 0.314778 0.671024 0.087 Uiso d . 1 4 . .
    H H2c9 0.133945 0.404351 0.640731 0.087 Uiso d . 1 4 . .
    N N3 0.7901(2) 0.12920(14) 0.56658(14) 0.0875(9) Uani d . 1 4 . .
    C C10 0.2176(3) 0.38138(15) 0.80951(16) 0.0829(10) Uani d . 1 4 . .
    H H1c10 0.136486 0.42087 0.820581 0.0995 Uiso d . 1 4 . .
    H H2c10 0.229544 0.326592 0.857613 0.0995 Uiso d . 1 4 . .
    C C11 0.3729(3) 0.43521(19) 0.84523(18) 0.1130(13) Uani d . 1 4 . .
    H H1c11 0.401634 0.455953 0.921073 0.1694 Uiso d . 1 4 . .
    H H2c11 0.360998 0.489496 0.797697 0.1694 Uiso d . 1 4 . .
    H H3c11 0.455082 0.3945 0.839672 0.1694 Uiso d . 1 4 . .
    C C12a 0.3146(3) 0.19427(17) 0.7201(2) 0.0660(11) Uani d . 0.778(3) 4 . .
    H H1c12a 0.289827 0.19388 0.787092 0.0792 Uiso d . 0.778(3) 4 . .
    H H2c12a 0.427849 0.181788 0.741427 0.0792 Uiso d . 0.778(3) 4 . .
    C C13a 0.2208(6) 0.1178(3) 0.6423(4) 0.1043(16) Uani d . 0.778(3) 4 . .
    H H1c13a 0.108059 0.133368 0.615493 0.1252 Uiso d . 0.778(3) 4 . .
    H H2c13a 0.256201 0.112372 0.580105 0.1252 Uiso d . 0.778(3) 4 . .
    C C14a 0.2497(11) 0.0232(3) 0.7062(8) 0.168(4) Uani d . 0.778(3) 4 . .
    H H2c14a 0.337182 0.030256 0.7764 0.2515 Uiso d . 0.778(3) 4 . .
    H H1c14a 0.274799 -0.02531 0.662984 0.2515 Uiso d . 0.778(3) 4 . .
    H H3c14a 0.155293 0.005554 0.719274 0.2515 Uiso d . 0.778(3) 4 . .
    C C12b 0.2241(11) 0.1875(6) 0.6423(7) 0.0660(12) Uani d . 0.222(3) 4 . .
    H H1c12b 0.114942 0.178009 0.636844 0.0792 Uiso d . 0.222(3) 4 . .
    H H2c12b 0.233741 0.162761 0.574845 0.0792 Uiso d . 0.222(3) 4 . .
    C C13b 0.3354(13) 0.1344(7) 0.7415(8) 0.1043(18) Uani d . 0.222(3) 4 . .
    H H1c13b 0.333099 0.16291 0.809346 0.1252 Uiso d . 0.222(3) 4 . .
    H H2c13b 0.442702 0.136583 0.74116 0.1252 Uiso d . 0.222(3) 4 . .
    C C14b 0.2797(16) 0.0305(7) 0.7341(10) 0.168(4) Uani d . 0.222(3) 4 . .
    H H2c14b 0.200701 0.018635 0.661289 0.2515 Uiso d . 0.222(3) 4 . .
    H H1c14b 0.369246 -0.01099 0.746841 0.2515 Uiso d . 0.222(3) 4 . .
    H H3c14b 0.234411 0.019052 0.789557 0.2515 Uiso d . 0.222(3) 4 . .
loop_
    _atom_site_aniso_label
    _atom_site_aniso_U_11
    _atom_site_aniso_U_22
    _atom_site_aniso_U_33
    _atom_site_aniso_U_12
    _atom_site_aniso_U_13
    _atom_site_aniso_U_23
    _atom_site_aniso_type_symbol
    C1 0.0571(11) 0.0605(13) 0.0590(10) -0.0015(10) 0.0255(9) -0.0007(9) C
    C3 0.0606(11) 0.0574(12) 0.0577(10) -0.0015(9) 0.0257(9) -0.0009(8) C
    C4 0.0639(12) 0.0587(12) 0.0708(11) -0.0003(10) 0.0376(10) 0.0002(9) C
    N1 0.0639(10) 0.0602(10) 0.0652(9) -0.0069(8) 0.0361(8) -0.0048(7) N
    O1 0.0962(10) 0.0573(9) 0.1103(10) -0.0023(8) 0.0641(8) 0.0002(7) O
    C8 0.0594(12) 0.0697(14) 0.0619(11) -0.0027(10) 0.0308(9) 0.0044(10) C
    C2 0.0555(11) 0.0552(12) 0.0561(10) -0.0014(9) 0.0265(8) 0.0013(8) C
    N2 0.0782(11) 0.0606(11) 0.0934(11) 0.0013(9) 0.0559(9) 0.0033(8) N
    C5 0.0620(12) 0.0619(13) 0.0623(11) -0.0037(10) 0.0299(9) 0.0011(9) C
    C7 0.0923(16) 0.0766(15) 0.0707(13) -0.0047(12) 0.0426(12) -0.0117(10) C
    C6 0.0767(14) 0.0827(15) 0.0868(14) -0.0099(11) 0.0494(12) 0.0022(11) C
    C9 0.0594(12) 0.0819(15) 0.0878(13) 0.0070(10) 0.0408(10) -0.0004(10) C
    N3 0.0948(13) 0.0784(13) 0.1020(13) 0.0141(10) 0.0513(10) 0.0235(10) N
    C10 0.0889(16) 0.0922(16) 0.0831(14) 0.0141(13) 0.0498(11) 0.0037(11) C
    C11 0.0842(16) 0.138(2) 0.1120(19) 0.0011(16) 0.0305(14) -0.0358(17) C
    C12a 0.0678(15) 0.0697(18) 0.0709(16) -0.0006(13) 0.0378(13) 0.0027(13) C
    C13a 0.095(2) 0.084(2) 0.143(3) -0.0158(19) 0.0541(18) -0.024(2) C
    C14a 0.199(5) 0.0557(19) 0.302(7) -0.009(3) 0.156(4) -0.002(3) C
    C12b 0.064(2) 0.0695(18) 0.0744(14) -0.0016(14) 0.0367(13) 0.0021(12) C
    C13b 0.127(3) 0.100(2) 0.0975(19) 0.031(2) 0.0550(18) 0.0268(17) C
    C14b 0.251(9) 0.078(2) 0.235(4) 0.054(4) 0.161(4) 0.064(3) C
_geom_special_details
;
All e.s.d.'s (except the e.s.d. in the dihedral angle between two l.s. planes)
are estimated using the full covariance matrix. The cell e.s.d.'s are taken
into account individually in the estimation of e.s.d.'s in distances, angles
and torsion angles; correlations between e.s.d.'s in cell parameters are only
used when they are defined by crystal symmetry. An approximate (isotropic)
treatment of cell e.s.d.'s is used for estimating e.s.d.'s involving l.s.
planes.
;
loop_
    _geom_bond_atom_site_label_1
    _geom_bond_atom_site_label_2
    _geom_bond_site_symmetry_1
    _geom_bond_site_symmetry_2
    _geom_bond_distance
    _geom_bond_publ_flag
    C1 N1 . . 1.354(3) .
    C1 O1 . . 1.236(2) .
    C1 C2 . . 1.480(3) .
    C3 H1c3 . . 0.93 .
    C3 C4 . . 1.399(3) .
    C3 C2 . . 1.368(3) .
    C4 H1c4 . . 0.93 .
    C4 C5 . . 1.373(3) .
    N1 C7 . . 1.460(2) .
    N1 C6 . . 1.454(3) .
    C8 C2 . . 1.417(3) .
    C8 N3 . . 1.149(3) .
    N2 C5 . . 1.330(3) .
    N2 C9 . . 1.460(3) .
    N2 C12a . . 1.510(3) .
    N2 C12b . . 1.512(9) .
    C5 H5 . . 0.93 .
    C7 H1c7 . . 0.96 .
    C7 H2c7 . . 0.96 .
    C7 H3c7 . . 0.96 .
    C6 H1c6 . . 0.96 .
    C6 H2c6 . . 0.96 .
    C6 H3c6 . . 0.96 .
    C9 H1c9 . . 0.97 .
    C9 H2c9 . . 0.97 .
    C9 C10 . . 1.510(3) .
    C10 H1c10 . . 0.97 .
    C10 H2c10 . . 0.97 .
    C10 C11 . . 1.506(3) .
    C11 H1c11 . . 0.96 .
    C11 H2c11 . . 0.96 .
    C11 H3c11 . . 0.96 .
    C12a H1c12a . . 0.97 .
    C12a H2c12a . . 0.97 .
    C12a C13a . . 1.500(5) .
    C13a H1c13a . . 0.97 .
    C13a H2c13a . . 0.97 .
    C13a C14a . . 1.536(8) .
    C14a H2c14a . . 0.96 .
    C14a H1c14a . . 0.96 .
    C14a H3c14a . . 0.96 .
    C12b H1c12b . . 0.97 .
    C12b H2c12b . . 0.97 .
    C12b C13b . . 1.500(12) .
    C13b H1c13b . . 0.97 .
    C13b H2c13b . . 0.97 .
    C13b C14b . . 1.536(14) .
    C14b H2c14b . . 0.96 .
    C14b H1c14b . . 0.96 .
    C14b H3c14b . . 0.96 .
loop_
    _geom_angle_atom_site_label_1
    _geom_angle_atom_site_label_2
    _geom_angle_atom_site_label_3
    _geom_angle_site_symmetry_1
    _geom_angle_site_symmetry_2
    _geom_angle_site_symmetry_3
    _geom_angle
    _geom_angle_publ_flag
    N1 C1 O1 . . . 120.76(19) .
    N1 C1 C2 . . . 119.01(17) .
    O1 C1 C2 . . . 120.17(18) .
    H1c3 C3 C4 . . . 116.2395 .
    H1c3 C3 C2 . . . 116.2397 .
    C4 C3 C2 . . . 127.52(17) .
    C3 C4 H1c4 . . . 119.7468 .
    C3 C4 C5 . . . 120.51(17) .
    H1c4 C4 C5 . . . 119.7456 .
    C1 N1 C7 . . . 124.68(17) .
    C1 N1 C6 . . . 119.43(16) .
    C7 N1 C6 . . . 114.79(17) .
    C2 C8 N3 . . . 177.4(2) .
    C1 C2 C3 . . . 120.15(16) .
    C1 C2 C8 . . . 121.00(18) .
    C3 C2 C8 . . . 118.23(18) .
    C5 N2 C9 . . . 120.55(16) .
    C5 N2 C12a . . . 121.25(19) .
    C5 N2 C12b . . . 117.5(5) .
    C9 N2 C12a . . . 117.31(19) .
    C9 N2 C12b . . . 112.9(4) .
    C4 C5 N2 . . . 127.39(17) .
    C4 C5 H5 . . . 116.3055 .
    N2 C5 H5 . . . 116.3064 .
    N1 C7 H1c7 . . . 109.4707 .
    N1 C7 H2c7 . . . 109.4708 .
    N1 C7 H3c7 . . . 109.4714 .
    H1c7 C7 H2c7 . . . 109.471 .
    H1c7 C7 H3c7 . . . 109.4722 .
    H2c7 C7 H3c7 . . . 109.4713 .
    N1 C6 H1c6 . . . 109.4714 .
    N1 C6 H2c6 . . . 109.4711 .
    N1 C6 H3c6 . . . 109.472 .
    H1c6 C6 H2c6 . . . 109.4709 .
    H1c6 C6 H3c6 . . . 109.4706 .
    H2c6 C6 H3c6 . . . 109.4713 .
    N2 C9 H1c9 . . . 109.4719 .
    N2 C9 H2c9 . . . 109.4712 .
    N2 C9 C10 . . . 113.62(15) .
    H1c9 C9 H2c9 . . . 104.974 .
    H1c9 C9 C10 . . . 109.471 .
    H2c9 C9 C10 . . . 109.4713 .
    C9 C10 H1c10 . . . 109.4712 .
    C9 C10 H2c10 . . . 109.4722 .
    C9 C10 C11 . . . 112.9(2) .
    H1c10 C10 H2c10 . . . 105.7788 .
    H1c10 C10 C11 . . . 109.4707 .
    H2c10 C10 C11 . . . 109.4709 .
    C10 C11 H1c11 . . . 109.4713 .
    C10 C11 H2c11 . . . 109.4711 .
    C10 C11 H3c11 . . . 109.4707 .
    H1c11 C11 H2c11 . . . 109.4715 .
    H1c11 C11 H3c11 . . . 109.4716 .
    H2c11 C11 H3c11 . . . 109.4712 .
    N2 C12a H1c12a . . . 110.0628 .
    N2 C12a H2c12a . . . 109.3494 .
    N2 C12a C13a . . . 110.3(2) .
    H1c12a C12a H2c12a . . . 108.1807 .
    H1c12a C12a C13a . . . 109.4711 .
    H2c12a C12a C13a . . . 109.4714 .
    C12a C13a H1c13a . . . 109.4716 .
    C12a C13a H2c13a . . . 109.4709 .
    C12a C13a C14a . . . 108.7(4) .
    H1c13a C13a H2c13a . . . 110.2327 .
    H1c13a C13a C14a . . . 109.4711 .
    H2c13a C13a C14a . . . 109.4713 .
    C13a C14a H2c14a . . . 109.4714 .
    C13a C14a H1c14a . . . 109.4717 .
    C13a C14a H3c14a . . . 109.4712 .
    H2c14a C14a H1c14a . . . 109.4709 .
    H2c14a C14a H3c14a . . . 109.4711 .
    N2 C12b H1c12b . . . 112.2217 .
    N2 C12b H2c12b . . . 112.6045 .
    N2 C12b C13b . . . 104.8(6) .
    H1c12b C12b H2c12b . . . 108.1808 .
    H1c12b C12b C13b . . . 109.4711 .
    H2c12b C12b C13b . . . 109.4714 .
    C12b C13b H1c13b . . . 109.4716 .
    C12b C13b H2c13b . . . 109.471 .
    C12b C13b C14b . . . 108.7(8) .
    H1c13b C13b H2c13b . . . 110.2327 .
    H1c13b C13b C14b . . . 109.4711 .
    H2c13b C13b C14b . . . 109.4713 .
    C13b C14b H2c14b . . . 109.4714 .
    C13b C14b H1c14b . . . 109.4718 .
    C13b C14b H3c14b . . . 109.4712 .
    H2c14b C14b H1c14b . . . 109.4709 .
    H2c14b C14b H3c14b . . . 109.4711 .
    H1c14b C14b H3c14b . . . 109.4709 .
loop_
    _geom_hbond_atom_site_label_D
    _geom_hbond_atom_site_label_H
    _geom_hbond_atom_site_label_A
    _geom_hbond_site_symmetry_A
    _geom_hbond_distance_DH
    _geom_hbond_distance_HA
    _geom_hbond_distance_DA
    _geom_hbond_angle_DHA
    _geom_hbond_publ_flag
    C5 H5 O1 3_666 0.93 2.46 3.375(2) 168 y
_iucr_refine_instructions_details
;
#m40
   31    1    0    1
   11    2
 0.879834 0.000000 0.000000 0.000000 0.000000 0.000000      100000
 0.000000                                                   0
 0.000000 0.000000 0.000000 0.000000 0.000000 0.000000      000000
 2.087579 0.000000 0.000000 0.000000 0.000000 0.000000      100000
C1        1  2     1.000000 0.771005 0.361538 0.450840
 0.057076 0.060537 0.058962-0.001508 0.025517-0.000663      0111111111
C3        1  2     1.000000 0.562975 0.330289 0.528185
 0.060576 0.057382 0.057675-0.001480 0.025729-0.000853      0111111111
H1c3      2  1     1.000000 0.532920 0.393093 0.509106
 0.068945 0.000000 0.000000 0.000000 0.000000 0.000000      0000000000
C4        1  2     1.000000 0.477349 0.280958 0.582000
 0.063908 0.058687 0.070805-0.000295 0.037560 0.000177      0111111111
H1c4      2  1     1.000000 0.499509 0.217163 0.600079
 0.073032 0.000000 0.000000 0.000000 0.000000 0.000000      0000000000
N1        3  2     1.000000 0.861440 0.323838 0.397649
 0.063922 0.060235 0.065192-0.006943 0.036074-0.004788      0111111111
O1        4  2     1.000000 0.764041 0.448501 0.461787
 0.096226 0.057285 0.110348-0.002316 0.064125 0.000227      0111111111
C8        1  2     1.000000 0.743167 0.203796 0.534745
 0.059423 0.069662 0.061897-0.002654 0.030793 0.004388      0111111111
C2        1  2     1.000000 0.685773 0.296842 0.500384
 0.055460 0.055201 0.056063-0.001364 0.026502 0.001260      0111111111
N2        3  2     1.000000 0.275601 0.290192 0.663907
 0.078219 0.060596 0.093429 0.001310 0.055907 0.003291      0111111111
C5        1  2     1.000000 0.360872 0.325995 0.608324
 0.062038 0.061859 0.062317-0.003701 0.029853 0.001088      0111111111
H5        2  1     1.000000 0.339131 0.388673 0.584583
 0.072148 0.000000 0.000000 0.000000 0.000000 0.000000      0000000000
C7        1  2     1.000000 0.838407 0.229324 0.347338
 0.092347 0.076562 0.070742-0.004681 0.042585-0.011672      0111111111
H1c7      2  1     1.000000 0.920869 0.187559 0.393177
 0.114518 0.000000 0.000000 0.000000 0.000000 0.000000      0000000000
H2c7      2  1     1.000000 0.736089 0.205042 0.341428
 0.114518 0.000000 0.000000 0.000000 0.000000 0.000000      0000000000
H3c7      2  1     1.000000 0.843117 0.233226 0.274330
 0.114518 0.000000 0.000000 0.000000 0.000000 0.000000      0000000000
C6        1  2     1.000000 0.969339 0.384992 0.367678
 0.076729 0.082707 0.086799-0.009866 0.049351 0.002226      0111111111
H1c6      2  1     1.000000 0.915903 0.408578 0.293221
 0.114935 0.000000 0.000000 0.000000 0.000000 0.000000      0000000000
H2c6      2  1     1.000000 1.061854 0.349311 0.371235
 0.114935 0.000000 0.000000 0.000000 0.000000 0.000000      0000000000
H3c6      2  1     1.000000 1.001483 0.437455 0.418793
 0.114935 0.000000 0.000000 0.000000 0.000000 0.000000      0000000000
C9        1  2     1.000000 0.160352 0.349233 0.689389
 0.059424 0.081927 0.087841 0.006969 0.040839-0.000428      0111111111
H1c9      2  1     1.000000 0.060681 0.314778 0.671024
 0.087022 0.000000 0.000000 0.000000 0.000000 0.000000      0000000000
H2c9      2  1     1.000000 0.133945 0.404351 0.640731
 0.087022 0.000000 0.000000 0.000000 0.000000 0.000000      0000000000
N3        3  2     1.000000 0.790092 0.129199 0.566578
 0.094812 0.078426 0.102015 0.014139 0.051289 0.023532      0111111111
C10       1  2     1.000000 0.217563 0.381380 0.809510
 0.088916 0.092168 0.083064 0.014061 0.049824 0.003731      0111111111
H1c10     2  1     1.000000 0.136486 0.420870 0.820581
 0.099490 0.000000 0.000000 0.000000 0.000000 0.000000      0000000000
H2c10     2  1     1.000000 0.229544 0.326592 0.857613
 0.099490 0.000000 0.000000 0.000000 0.000000 0.000000      0000000000
C11       1  2     1.000000 0.372906 0.435214 0.845227
 0.084241 0.137581 0.111956 0.001079 0.030466-0.035794      0111111111
H1c11     2  1     1.000000 0.401634 0.455953 0.921073
 0.169432 0.000000 0.000000 0.000000 0.000000 0.000000      0000000000
H2c11     2  1     1.000000 0.360998 0.489496 0.797697
 0.169432 0.000000 0.000000 0.000000 0.000000 0.000000      0000000000
H3c11     2  1     1.000000 0.455082 0.394500 0.839672
 0.169432 0.000000 0.000000 0.000000 0.000000 0.000000      0000000000
Propyl    0 1               C12
N2d       3  2     0.000000 0.275601 0.290192 0.663907
 0.078219 0.060596 0.093429 0.001310 0.055907 0.003291      0000000000
C12       1  2     1.000000 0.316214 0.189906 0.721139
 0.067812 0.069669 0.070858-0.000607 0.037792 0.002723      0000111111
H1c12     2  1     1.000000 0.291438 0.189520 0.788164
 0.079181 0.000000 0.000000 0.000000 0.000000 0.000000      0000000000
H2c12     2  1     1.000000 0.429460 0.177428 0.742499
 0.079181 0.000000 0.000000 0.000000 0.000000 0.000000      0000000000
C13       1  2     1.000000 0.222451 0.113461 0.643364
 0.095070 0.083504 0.142989-0.015825 0.054127-0.023962      0111111111
H1c13     2  1     1.000000 0.109670 0.129008 0.616565
 0.125191 0.000000 0.000000 0.000000 0.000000 0.000000      0000000000
H2c13     2  1     1.000000 0.257812 0.108012 0.581177
 0.125191 0.000000 0.000000 0.000000 0.000000 0.000000      0000000000
C14       1  2     1.000000 0.251349 0.018849 0.707305
 0.199257 0.055680 0.302472-0.008698 0.156373-0.002270      0111111111
H2c14     2  1     1.000000 0.338793 0.025896 0.777472
 0.251469 0.000000 0.000000 0.000000 0.000000 0.000000      0000000000
H1c14     2  1     1.000000 0.276410-0.029670 0.664056
 0.251469 0.000000 0.000000 0.000000 0.000000 0.000000      0000000000
H3c14     2  1     1.000000 0.156904 0.001194 0.720346
 0.251469 0.000000 0.000000 0.000000 0.000000 0.000000      0000000000
pos#1     1  0     0.778313                                 000  0  0  0
    0.000    0.000    0.000-0.001611 0.004360-0.001072      1000111
pos#2    -1  0     0.221687                                 000  0  0  0
  168.785  -49.524   22.844-0.092080-0.002452-0.078858      0111111
----------------------------   s.u. block   ----------------------------
 0.002053 0.000000 0.000000 0.000000 0.000000 0.000000
 0.000000
 0.000000 0.000000 0.000000 0.000000 0.000000 0.000000
 0.229137 0.000000 0.000000 0.000000 0.000000 0.000000
C1                 0.000000 0.000205 0.000144 0.000129
 0.001121 0.001282 0.001044 0.000965 0.000866 0.000901
C3                 0.000000 0.000202 0.000129 0.000124
 0.001100 0.001191 0.000998 0.000941 0.000864 0.000837
H1c3               0.000000-0.100000-0.100000-0.100000
 0.000000 0.000000 0.000000 0.000000 0.000000 0.000000
C4                 0.000000 0.000208 0.000136 0.000133
 0.001170 0.001240 0.001120 0.000970 0.000958 0.000895
H1c4               0.000000-0.100000-0.100000-0.100000
 0.000000 0.000000 0.000000 0.000000 0.000000 0.000000
N1                 0.000000 0.000166 0.000100 0.000107
 0.000959 0.000998 0.000881 0.000785 0.000753 0.000733
O1                 0.000000 0.000154 0.000096 0.000104
 0.001036 0.000928 0.001043 0.000762 0.000811 0.000733
C8                 0.000000 0.000214 0.000152 0.000139
 0.001171 0.001395 0.001107 0.001048 0.000892 0.001015
C2                 0.000000 0.000203 0.000127 0.000125
 0.001056 0.001173 0.000963 0.000891 0.000820 0.000815
N2                 0.000000 0.000185 0.000109 0.000123
 0.001135 0.001076 0.001092 0.000873 0.000928 0.000827
C5                 0.000000 0.000205 0.000132 0.000130
 0.001153 0.001260 0.001064 0.001003 0.000906 0.000881
H5                 0.000000-0.100000-0.100000-0.100000
 0.000000 0.000000 0.000000 0.000000 0.000000 0.000000
C7                 0.000000 0.000248 0.000134 0.000142
 0.001606 0.001470 0.001272 0.001152 0.001213 0.001001
H1c7               0.000000-0.100000-0.100000-0.100000
 0.000000 0.000000 0.000000 0.000000 0.000000 0.000000
H2c7               0.000000-0.100000-0.100000-0.100000
 0.000000 0.000000 0.000000 0.000000 0.000000 0.000000
H3c7               0.000000-0.100000-0.100000-0.100000
 0.000000 0.000000 0.000000 0.000000 0.000000 0.000000
C6                 0.000000 0.000232 0.000137 0.000160
 0.001375 0.001497 0.001359 0.001137 0.001166 0.001071
H1c6               0.000000-0.100000-0.100000-0.100000
 0.000000 0.000000 0.000000 0.000000 0.000000 0.000000
H2c6               0.000000-0.100000-0.100000-0.100000
 0.000000 0.000000 0.000000 0.000000 0.000000 0.000000
H3c6               0.000000-0.100000-0.100000-0.100000
 0.000000 0.000000 0.000000 0.000000 0.000000 0.000000
C9                 0.000000 0.000226 0.000135 0.000157
 0.001177 0.001505 0.001337 0.001016 0.000998 0.001040
H1c9               0.000000-0.100000-0.100000-0.100000
 0.000000 0.000000 0.000000 0.000000 0.000000 0.000000
H2c9               0.000000-0.100000-0.100000-0.100000
 0.000000 0.000000 0.000000 0.000000 0.000000 0.000000
N3                 0.000000 0.000214 0.000138 0.000140
 0.001333 0.001321 0.001276 0.001034 0.000997 0.001015
C10                0.000000 0.000254 0.000145 0.000158
 0.001562 0.001642 0.001399 0.001277 0.001142 0.001143
H1c10              0.000000-0.100000-0.100000-0.100000
 0.000000 0.000000 0.000000 0.000000 0.000000 0.000000
H2c10              0.000000-0.100000-0.100000-0.100000
 0.000000 0.000000 0.000000 0.000000 0.000000 0.000000
C11                0.000000 0.000271 0.000190 0.000175
 0.001627 0.002334 0.001921 0.001554 0.001350 0.001710
H1c11              0.000000-0.100000-0.100000-0.100000
 0.000000 0.000000 0.000000 0.000000 0.000000 0.000000
H2c11              0.000000-0.100000-0.100000-0.100000
 0.000000 0.000000 0.000000 0.000000 0.000000 0.000000
H3c11              0.000000-0.100000-0.100000-0.100000
 0.000000 0.000000 0.000000 0.000000 0.000000 0.000000
Propyl
N2d                0.000000 0.000185 0.000109 0.000123
 0.001135 0.001076 0.001092 0.000873 0.000928 0.000827
C12                0.000000 0.000000 0.000000 0.000000
 0.001534 0.001838 0.001632 0.001305 0.001342 0.001261
H1c12              0.000000-0.100000-0.100000-0.100000
 0.000000 0.000000 0.000000 0.000000 0.000000 0.000000
H2c12              0.000000-0.100000-0.100000-0.100000
 0.000000 0.000000 0.000000 0.000000 0.000000 0.000000
C13                0.000000 0.000458 0.000289 0.000354
 0.002124 0.002463 0.002596 0.001925 0.001824 0.002004
H1c13              0.000000-0.100000-0.100000-0.100000
 0.000000 0.000000 0.000000 0.000000 0.000000 0.000000
H2c13              0.000000-0.100000-0.100000-0.100000
 0.000000 0.000000 0.000000 0.000000 0.000000 0.000000
C14                0.000000 0.001041 0.000290 0.000752
 0.005210 0.001924 0.007118 0.002766 0.004339 0.003445
H2c14              0.000000-0.100000-0.100000-0.100000
 0.000000 0.000000 0.000000 0.000000 0.000000 0.000000
H1c14              0.000000-0.100000-0.100000-0.100000
 0.000000 0.000000 0.000000 0.000000 0.000000 0.000000
H3c14              0.000000-0.100000-0.100000-0.100000
 0.000000 0.000000 0.000000 0.000000 0.000000 0.000000
pos#1              0.002803
    0.000    0.000    0.000 0.000313 0.000170 0.000209
pos#2              0.002803
    2.071    0.835    1.310 0.001125 0.000625 0.000742
--------------------------   Saved points   ----------------------------
    0
--------------------------   Fourier maxima   --------------------------
    1    1    1
max1      1  1     1.000000 0.234852 0.619538 0.053554      000  0  0  0
     0.10     0.07
max2      1  1     1.000000 0.236504 0.950949 0.022769      000  0  0  0
     0.12     0.07
max3      1  1     1.000000 0.919393 0.739875 0.193133      000  0  0  0
     0.10     0.06
max4      1  1     1.000000 0.785818 0.978724 0.211319      000  0  0  0
     0.13     0.06
max5      1  1     1.000000 0.259250 0.032134 0.118296      000  0  0  0
     0.11     0.06
max6      1  1     1.000000 0.712405 0.240903 0.028678      000  0  0  0
     0.13     0.06
max7      1  1     1.000000 0.824781 0.756144 0.141943      000  0  0  0
     0.10     0.06
max8      1  1     1.000000 0.341256 0.082685 0.120382      000  0  0  0
     0.12     0.06
max9      1  1     1.000000 0.245142 0.887554 0.061998      000  0  0  0
     0.10     0.06
max10     1  1     1.000000 0.722752 0.972063 0.054357      000  0  0  0
     0.11     0.05
max11     1  1     1.000000 0.792863 0.312304 0.087021      000  0  0  0
     0.10     0.05
max12     1  1     1.000000 0.242247 0.047624 0.041991      000  0  0  0
     0.11     0.05
max13     1  1     1.000000 0.235113 0.236027 0.087353      000  0  0  0
     0.10     0.05
max14     1  1     1.000000 0.375908 0.934353 0.095464      000  0  0  0
     0.11     0.05
max15     1  1     1.000000 0.289811 0.675401 0.138033      000  0  0  0
     0.07     0.05
max16     1  1     1.000000 0.291104 0.932856 0.116365      000  0  0  0
     0.11     0.05
max17     1  1     1.000000 0.367967 0.802816 0.050988      000  0  0  0
     0.09     0.05
max18     1  1     1.000000 0.278986 0.823779 0.015040      000  0  0  0
     0.12     0.05
max19     1  1     1.000000 0.818431 0.376303 0.057176      000  0  0  0
     0.09     0.04
max20     1  1     1.000000 0.763529 0.306128 0.007192      000  0  0  0
     0.11     0.04
max21     1  1     1.000000 0.172322 0.571503 0.060261      000  0  0  0
     0.08     0.04
max22     1  1     1.000000 0.884644 0.817875 0.085660      000  0  0  0
     0.08     0.04
max23     1  1     1.000000 0.810912 0.426987 0.012935      000  0  0  0
     0.10     0.04
max24     1  1     1.000000 0.384336 0.513436 0.208298      000  0  0  0
     0.08     0.04
max25     1  1     1.000000 0.007665 0.820873 0.195082      000  0  0  0
     0.10     0.04
max26     1  1     1.000000 0.311590 0.237956 0.186198      000  0  0  0
     0.13     0.04
max27     1  1     1.000000 0.544953 0.314530 0.156011      000  0  0  0
     0.07     0.04
max28     1  1     1.000000 0.173967 0.468523 0.157452      000  0  0  0
     0.11     0.04
max29     1  1     1.000000 0.681148 0.041818 0.071088      000  0  0  0
     0.10     0.04
max30     1  1     1.000000 0.712421 0.406231 0.021464      000  0  0  0
     0.08     0.04
max31     1  1     1.000000 0.160593 0.665896 0.066408      000  0  0  0
     0.09     0.04
max32     1  1     1.000000 0.432821 0.269034 0.028620      000  0  0  0
     0.09     0.04
max33     1  1     1.000000 0.813443 0.068253 0.128074      000  0  0  0
     0.08     0.04
max34     1  1     1.000000 0.234071 0.641589 0.121593      000  0  0  0
     0.07     0.04
max35     1  1     1.000000 0.200552 0.859828 0.015089      000  0  0  0
     0.09     0.04
max36     1  1     1.000000 0.187472 0.791096 0.126260      000  0  0  0
     0.11     0.04
max37     1  1     1.000000 0.286890 0.563232 0.049427      000  0  0  0
     0.07     0.04
max38     1  1     1.000000 0.791391 0.078654 0.022764      000  0  0  0
     0.08     0.04
max39     1  1     1.000000 0.247129 0.477892 0.045652      000  0  0  0
     0.10     0.04
max40     1  1     1.000000 0.410872 0.413120 0.158307      000  0  0  0
     0.08     0.04
max41     1  1     1.000000 0.820093 0.798252 0.177637      000  0  0  0
     0.07     0.04
max42     1  1     1.000000 0.220048 0.185714 0.100503      000  0  0  0
     0.12     0.04
max43     1  1     1.000000 0.381560 0.091033 0.196960      000  0  0  0
     0.12     0.04
max44     1  1     1.000000 0.222172 0.837626 0.084150      000  0  0  0
     0.07     0.04
max45     1  1     1.000000 0.790309 0.824555 0.094494      000  0  0  0
     0.09     0.04
max46     1  1     1.000000 0.198285 0.346113 0.025090      000  0  0  0
     0.07     0.03
max47     1  1     1.000000 0.672836 0.744661 0.053759      000  0  0  0
     0.10     0.03
max48     1  1     1.000000 0.912984 0.906941 0.013721      000  0  0  0
     0.08     0.03
max49     1  1     1.000000 0.822429 0.983933 0.012119      000  0  0  0
     0.08     0.03
max50     1  1     1.000000 0.258613 0.551208 0.086118      000  0  0  0
     0.06     0.03
--------------------------   Fourier minima   --------------------------
    1    1    1
min1      1  1     1.000000 0.635878 0.933871 0.187483      000  0  0  0
     0.14     0.08
min2      1  1     1.000000 0.042987 0.888109 0.067267      000  0  0  0
     0.11     0.07
min3      1  1     1.000000 0.044770 0.095079 0.181296      000  0  0  0
     0.11     0.06
min4      1  1     1.000000 0.636288 0.885456 0.143246      000  0  0  0
     0.10     0.06
min5      1  1     1.000000 0.520385 0.900829 0.086636      000  0  0  0
     0.11     0.06
#m50
Version Jana2006
title zxf1222 in p 21/c
cell 9.0177 14.0654 12.9008 90 111.768 90
esdcell 0 0 0 0 0 0
spgroup P21/c 14 22
lattice P
symmetry x y z
symmetry -x y+1/2 -z+1/2
symmetry -x -y -z
symmetry x -y+1/2 z+1/2
unitsnumb 4
chemform C14 H23 N3 O
formtab -9
atom C atradius 0.77 color 128073041
atom H atradius 0.46 color 255204204
atom N atradius 0.74 color 176185230
atom O atradius 0.74 color 254003000
roundmethod 1
end
*******************************************************************************
contour
end contour
dist
  angles 1 lsttype 1 dmax 1.7
  selfirst C1 C3 H1c3 C4 H1c4 N1 O1 C8 C2 N2 C5 H5 C7 H1c7 H2c7 H3c7 C6
  selfirst H1c6 H2c6 H3c6 C9 H1c9 H2c9 N3 C10 H1c10 H2c10 C11 H1c11 H2c11
  selfirst H3c11 C12a H1c12a H2c12a C13a H1c13a H2c13a C14a H2c14a H1c14a
  selfirst H3c14a C12b H1c12b H2c12b C13b H1c13b H2c13b C14b H2c14b H1c14b
  selfirst H3c14b
  selsecnd C1 C3 H1c3 C4 H1c4 N1 O1 C8 C2 N2 C5 H5 C7 H1c7 H2c7 H3c7 C6
  selsecnd H1c6 H2c6 H3c6 C9 H1c9 H2c9 N3 C10 H1c10 H2c10 C11 H1c11 H2c11
  selsecnd H3c11 C12a H1c12a H2c12a C13a H1c13a H2c13a C14a H2c14a H1c14a
  selsecnd H3c14a C12b H1c12b H2c12b C13b H1c13b H2c13b C14b H2c14b H1c14b
  selsecnd H3c14b
end dist
fourier
  maptype 6 positive 50 negative 5
end fourier
refine
  cycles 100 fsquare 1 sinlim 1 snlmx 0.638766
  iext 1 itypex 1 idistr 2 radius 0.01
  restric N2 11 N2d
  equation : aimol[propyl#2] = 1.0 - aimol[propyl#1]
  keep hydro tetrahed C7 1 3 N1 0.96 H3c7 H1c7 H2c7
  keep ADP riding C7 1.5 H3c7 H1c7 H2c7
  keep hydro tetrahed C6 1 3 N1 0.96 H2c6 H1c6 H3c6
  keep ADP riding C6 1.5 H2c6 H1c6 H3c6
  keep hydro tetrahed C11 1 3 C10 0.96 H1c11 H3c11 H2c11
  keep ADP riding C11 1.5 H1c11 H3c11 H2c11
  keep hydro triang C3 2 1 C2 C4 0.93 H1c3
  keep ADP riding C3 1.2 H1c3
  keep hydro triang C4 2 1 C5 C3 0.93 H1c4
  keep ADP riding C4 1.2 H1c4
  keep hydro triang C5 2 1 N2 C4 0.93 H5
  keep ADP riding C5 1.2 H5
  keep hydro tetrahed C9 2 2 N2 C10 0.97 H1c9 H2c9
  keep ADP riding C9 1.2 H1c9 H2c9
  keep hydro tetrahed C10 2 2 C11 C9 0.97 H1c10 H2c10
  keep ADP riding C10 1.2 H1c10 H2c10
  keep hydro tetrahed C14 1 3 C13 0.96 H1c14 H2c14 H3c14
  keep ADP riding C14 1.5 H1c14 H2c14 H3c14
  keep hydro tetrahed C12 2 2 C13 N2d 0.97 H2c12 H1c12
  keep ADP riding C12 1.2 H2c12 H1c12
  keep hydro tetrahed C13 2 2 C12 C14 0.97 H2c13 H1c13
  keep ADP riding C13 1.2 H2c13 H1c13
end refine
;
