# Supplementary material for: (2E,4E)-2-Cyano-5-dipropyl­amino-N,N-dimethyl­penta-2,4-dienamide
Source: Acta Crystallogr Sect E Struct Rep Online. 2012 Apr 6;68(Pt 5):o1311. doi: 10.1107/S1600536812013797 (PMC3344454; doi:10.1107/S1600536812013797)
Supplement: Supplementary file 2 [file e-68-o1311-Isup2.hkl]

#
# h,k,l, Fc-squared, Fo-squared, sigma(Fo-squared) and status flag
#
data_I
_shelx_title                             'zxf1222 in p 21/c'
_shelx_refln_list_code                   4
_shelx_F_calc_maximum                    108.37
_exptl_crystal_F_000                     544
_reflns_d_resolution_high                0.7706

loop_
 _symmetry_equiv_pos_as_xyz
 'x, y, z'
 '-x, y+1/2, -z+1/2'
 '-x, -y, -z'
 'x, -y+1/2, z+1/2'

_cell_length_a                           9.0177
_cell_length_b                           14.0654
_cell_length_c                           12.9008
_cell_angle_alpha                        90
_cell_angle_beta                         111.768
_cell_angle_gamma                        90

_shelx_F_squared_multiplier              1.000

loop_
 _refln_index_h
 _refln_index_k
 _refln_index_l
 _refln_F_squared_calc
 _refln_F_squared_meas
 _refln_F_squared_sigma
 _refln_observed_status
   2   0   0    10400.21    11888.62    531.02 o
   3   0   0      715.32      786.62     20.45 o
   4   0   0     1072.52     1118.00     29.62 o
   5   0   0       95.23      136.82      6.71 o
   6   0   0        2.26        6.20      3.62 <
   7   0   0        1.99        4.13      1.94 <
   8   0   0       15.89       10.72      3.49 o
   9   0   0        5.55        7.75      2.97 <
  10   0   0       13.64        6.85      2.45 <
   2   1   0     2389.09     2251.93     43.17 o
   3   1   0        3.93        6.46      1.29 o
   4   1   0      199.85      192.19      4.77 o
   5   1   0       67.41       66.88      2.84 o
   6   1   0        7.37        9.30      1.42 o
   7   1   0        2.81        2.45      1.42 <
   8   1   0       11.04       17.05      2.33 o
   9   1   0        0.29        0.00      1.42 <
  10   1   0       24.95       25.96      2.58 o
   1   2   0      339.87      300.68      5.24 o
   2   2   0      117.33       97.31      2.19 o
   3   2   0      213.71      194.88      3.86 o
   4   2   0        1.37        0.00      0.78 <
   5   2   0      394.25      426.18      9.01 o
   6   2   0      101.84      101.34      3.49 o
   7   2   0       73.90       84.06      3.49 o
   8   2   0        3.03        6.07      2.33 <
   9   2   0        1.09        0.26      2.07 <
  10   2   0        1.40        1.03      1.81 <
   1   3   0      677.92      603.09     14.00 o
   2   3   0       12.93       11.88      1.03 o
   3   3   0      142.05      137.46      2.97 o
   4   3   0       28.29       29.19      1.81 o
   5   3   0      557.69      579.35     12.09 o
   6   3   0        1.63        2.71      1.16 <
   7   3   0        1.90        0.65      0.90 <
   8   3   0        6.59        7.88      1.68 o
   9   3   0        1.95        2.45      1.94 <
  10   3   0        0.09       -0.26      1.68 <
   0   4   0     2039.01     1869.88     51.62 o
   1   4   0     1197.38     1192.31     25.42 o
   2   4   0       27.29       19.37      2.20 o
   3   4   0      214.74      225.77      4.38 o
   4   4   0        0.05        0.39      0.78 <
   5   4   0      600.33      568.86     12.60 o
   6   4   0        1.41        1.81      1.16 <
   7   4   0       40.03       41.59      2.45 o
   8   4   0        0.43        0.26      0.90 <
   9   4   0       14.83       19.51      3.88 o
  10   4   0        1.32       -0.39      1.81 <
   1   5   0      101.82       90.94      2.97 o
   2   5   0      199.68      208.89      3.99 o
   3   5   0      201.43      177.00      7.86 o
   4   5   0        9.35       10.33      1.29 o
   5   5   0      103.97      111.92      4.39 o
   6   5   0       16.23       17.57      1.68 o
   7   5   0        0.88        0.90      1.16 <
   8   5   0        0.93        0.52      1.03 <
   9   5   0        0.41        0.52      1.16 <
  10   5   0        2.61        1.55      2.07 <
   0   6   0     1175.63     1295.30     36.79 o
   1   6   0       19.81       18.73      2.07 o
   2   6   0      157.56      164.43      5.55 o
   3   6   0        4.16        4.91      1.42 o
   4   6   0      137.42      152.14      7.48 o
   5   6   0        0.01        0.00      1.03 <
   6   6   0        2.78        1.03      1.16 <
   7   6   0       17.78       15.37      2.33 o
   8   6   0        1.48        1.03      1.55 <
   9   6   0        3.63        6.07      2.97 <
  10   6   0        3.55        4.13      2.84 <
   1   7   0        7.58       10.98      1.55 o
   2   7   0       65.05       67.00      2.84 o
   3   7   0       21.14        4.13      1.55 <
   4   7   0      127.99      120.67      3.87 o
   5   7   0       43.61       49.08      4.39 o
   6   7   0       61.35       61.99      3.87 o
   7   7   0       10.01        7.36      2.07 o
   8   7   0        1.24        1.94      1.94 <
   9   7   0        0.27        1.81      1.68 <
   0   8   0      279.19      312.99      9.79 o
   1   8   0      336.74      364.62      9.14 o
   2   8   0        9.26       11.11      1.68 o
   3   8   0      238.88      242.81      6.06 o
   4   8   0      105.11      104.69      5.29 o
   5   8   0      144.23      139.91      5.68 o
   6   8   0        1.05        1.29      1.55 <
   7   8   0       26.05       33.71      4.00 o
   8   8   0        1.97       -0.13      2.07 <
   9   8   0        0.06        0.90      1.94 <
   1   9   0        6.97        6.72      2.33 <
   2   9   0       16.04       21.05      2.45 o
   3   9   0       17.98       17.44      2.07 o
   4   9   0        2.43        1.68      1.81 <
   5   9   0       11.14       12.79      2.45 o
   6   9   0       25.49       29.06      3.49 o
   7   9   0        1.31       -0.52      1.29 <
   8   9   0        5.32        4.00      2.20 <
   9   9   0        0.13        0.65      1.68 <
   0  10   0       38.00       42.88      4.78 o
   1  10   0       24.56       34.61      3.36 o
   2  10   0        0.67        0.65      2.20 <
   3  10   0      173.61      178.21      6.19 o
   4  10   0       28.37       29.32      2.97 o
   5  10   0      117.39      115.55      8.91 o
   6  10   0        0.01        0.00      1.42 <
   7  10   0        4.50        2.20      1.94 <
   8  10   0        0.18       -0.13      1.29 <
   1  11   0       45.89       48.30      4.13 o
   2  11   0        0.86        0.26      2.58 <
   3  11   0       32.54       32.81      2.97 o
   4  11   0       41.00       51.02      3.87 o
   5  11   0       30.12       31.00      3.10 o
   6  11   0        6.56        3.23      2.58 <
   7  11   0        0.58        0.13      1.94 <
   8  11   0        1.57        0.39      2.97 <
   0  12   0      288.70      241.68     12.90 o
   1  12   0        0.36        1.16      1.68 <
   2  12   0      238.38      247.83      9.29 o
   3  12   0        6.34        6.46      1.68 o
   4  12   0      231.96      253.42      8.90 o
   5  12   0        2.61        1.42      1.81 <
   6  12   0        3.66        2.33      2.33 <
   7  12   0        4.58        1.68      2.07 <
   1  13   0       57.08       58.37      5.29 o
   2  13   0        1.21        1.68      2.33 <
   3  13   0       95.96      101.62      5.94 o
   4  13   0        5.49        4.00      2.45 <
   5  13   0        1.28        0.39      1.94 <
   6  13   0       24.30       27.77      3.75 o
   7  13   0        4.69        6.07      2.84 <
   0  14   0        0.25        2.71      4.00 <
   1  14   0        2.99        1.16      1.81 <
   2  14   0        9.19        8.27      2.71 o
   3  14   0        1.45        4.00      1.81 <
   4  14   0       17.17       10.72      3.49 o
   5  14   0        3.93        3.23      2.58 <
   6  14   0        0.40        0.65      2.07 <
   1  15   0        7.60        2.33      4.00 <
   2  15   0        6.19        6.46      2.71 <
   3  15   0        0.10       -0.65      2.97 <
   4  15   0        1.69        2.84      2.33 <
   5  15   0        3.67        1.16      2.20 <
   0  16   0        0.29        0.00      2.33 <
   1  16   0        4.26        2.33      3.49 <
   2  16   0        4.63        3.49      2.58 <
   3  16   0        1.55        2.97      3.10 <
   4  16   0        0.16        0.00      2.71 <
   1  17   0        0.04        1.16      3.36 <
   2  17   0        0.00        2.71      3.10 <
   3  17   0        0.21       -1.55      3.10 <
 -10   1   1        5.85        2.71      1.94 <
  -9   1   1       25.07       32.55      3.49 o
  -8   1   1        3.21        4.91      1.94 <
  -7   1   1        8.55        8.40      1.94 o
  -6   1   1       65.52       64.04      2.84 o
  -5   1   1       61.88       67.78      2.97 o
  -4   1   1        0.66        1.81      1.16 <
  -3   1   1      334.66      362.40      6.68 o
  -2   1   1      567.19      471.27      7.78 o
   1   1   1      493.75      499.97      6.87 o
   2   1   1        0.01        0.00      0.39 <
   3   1   1       75.60       76.01      2.06 o
   4   1   1      156.23      156.97      3.48 o
   5   1   1        1.18        1.55      0.90 <
   6   1   1       33.47       38.62      2.32 o
   7   1   1        9.64       12.53      1.81 o
   8   1   1        0.37       -0.26      1.03 <
   9   1   1        1.51        1.16      1.68 <
  10   1   1        0.68        1.55      1.81 <
 -10   2   1       21.45       14.60      2.45 o
  -9   2   1       15.58       17.18      2.71 o
  -8   2   1        0.35       -1.42      1.29 <
  -7   2   1        0.15        1.29      1.55 <
  -6   2   1       15.20       15.50      2.33 o
  -5   2   1      228.94      233.48      6.32 o
  -4   2   1      707.26      739.55     13.97 o
  -3   2   1       94.09       82.43      2.97 o
  -2   2   1        4.31        4.52      0.90 o
  -1   2   1       70.99       56.59      1.80 o
   0   2   1        3.10        8.01      0.65 o
   1   2   1     3249.33     3211.54     58.11 o
   2   2   1        1.63        2.07      0.65 o
   3   2   1       90.99       94.07      2.45 o
   4   2   1       58.05       57.58      2.19 o
   5   2   1       67.21       71.53      2.58 o
   6   2   1        8.53        9.17      1.68 o
   7   2   1        0.03       -0.52      1.03 <
   8   2   1        2.37        4.13      2.58 <
   9   2   1        3.81        2.97      1.94 <
  10   2   1       23.97       18.60      3.49 o
 -10   3   1        8.80        2.97      2.33 <
  -9   3   1       32.30       41.98      3.62 o
  -8   3   1        1.93        1.55      1.03 <
  -7   3   1       36.10       34.61      2.20 o
  -6   3   1      100.84      105.21      3.87 o
  -5   3   1       79.55       77.97      3.49 o
  -4   3   1      986.86     1098.22     22.63 o
  -3   3   1        0.32        0.26      0.65 <
  -2   3   1     3451.74     3589.04     90.83 o
  -1   3   1      335.62      313.62      8.85 o
   0   3   1     2511.06     2369.25     45.70 o
   1   3   1     4182.57     4218.85    109.04 o
   2   3   1       18.51       18.98      1.03 o
   3   3   1      341.46      338.52      7.46 o
   4   3   1      128.76      125.16      3.48 o
   5   3   1       31.31       31.64      1.68 o
   6   3   1       42.05       43.39      2.84 o
   7   3   1       24.16       19.89      2.32 o
   8   3   1        9.12        9.30      2.07 o
   9   3   1        3.96        4.65      1.94 <
  10   3   1        0.05        0.13      1.03 <
 -10   4   1       13.44        5.17      3.10 <
  -9   4   1       67.13       75.81      4.13 o
  -8   4   1        1.11        1.03      1.16 <
  -7   4   1       55.67       55.40      2.84 o
  -6   4   1      144.48      151.38      4.65 o
  -5   4   1      126.74      121.69      4.00 o
  -4   4   1      194.50      199.98      5.80 o
  -3   4   1      292.46      287.20      7.34 o
  -2   4   1        1.78        1.68      1.03 <
  -1   4   1      708.45      679.10     14.03 o
   0   4   1      297.16      273.80      5.52 o
   1   4   1     1400.66     1384.41     25.12 o
   2   4   1       79.42       86.85      2.58 o
   3   4   1      492.73      476.99      8.87 o
   4   4   1      121.92      118.46      4.00 o
   5   4   1       85.15       77.07      2.84 o
   6   4   1       62.53       69.09      3.49 o
   7   4   1       24.15       24.28      3.10 o
   8   4   1        0.56        2.20      1.29 <
   9   4   1        6.66        4.65      1.81 <
  10   4   1       20.97        6.46      3.49 <
 -10   5   1        1.26        1.03      1.94 <
  -9   5   1       16.70        8.14      3.88 <
  -8   5   1        3.37        4.13      1.68 <
  -7   5   1       16.05       15.63      3.10 o
  -6   5   1        1.51        1.94      1.55 <
  -5   5   1       36.93       38.10      2.32 o
  -4   5   1       59.23       67.14      3.49 o
  -3   5   1        7.94        4.91      1.42 o
  -2   5   1      131.17      125.49      5.67 o
  -1   5   1     1767.00     1880.13     44.06 o
   0   5   1     1012.45     1070.91     20.11 o
   1   5   1       80.78       83.88      2.71 o
   2   5   1        2.96        1.16      0.78 <
   3   5   1       12.86       11.62      1.42 o
   4   5   1       85.93       85.97      2.71 o
   5   5   1       14.97       18.08      1.94 o
   6   5   1      100.61      102.77      3.23 o
   7   5   1       12.05        9.82      1.55 o
   8   5   1        6.64        4.13      1.42 <
   9   5   1        0.27       -0.39      1.29 <
 -10   6   1        3.78        8.91      3.36 <
  -9   6   1       34.54       42.62      4.78 o
  -8   6   1        1.77        1.16      1.55 <
  -7   6   1        1.69        0.26      1.03 <
  -6   6   1        0.07        0.78      1.16 <
  -5   6   1      110.20      127.79      5.94 o
  -4   6   1       15.38       24.54      3.87 o
  -3   6   1       15.44       22.35      2.58 o
  -2   6   1       68.70       61.70      3.61 o
  -1   6   1       36.36       34.86      2.07 o
   0   6   1      194.64      182.62      4.64 o
   1   6   1       18.87       15.89      1.55 o
   2   6   1      126.91      132.50      3.35 o
   3   6   1       18.04       18.60      1.29 o
   4   6   1        3.69        1.55      1.29 <
   5   6   1      145.45      157.32      4.78 o
   6   6   1        0.06       -0.13      1.03 <
   7   6   1       10.93        9.69      1.81 o
   8   6   1        2.49        1.94      1.81 <
   9   6   1        7.20        6.07      3.36 <
 -10   7   1        1.88        4.39      3.23 <
  -9   7   1        1.72        0.52      2.20 <
  -8   7   1       14.60       15.89      3.62 o
  -7   7   1       47.86       64.06      4.39 o
  -6   7   1        0.03       -0.13      0.78 <
  -5   7   1        9.14        6.98      1.94 o
  -4   7   1      300.12      278.40      8.89 o
  -3   7   1        3.38        2.45      1.29 <
  -2   7   1      531.95      556.27     12.98 o
  -1   7   1       46.99       46.48      2.45 o
   0   7   1       59.98       81.85      2.71 o
   1   7   1       18.14       27.77      1.81 o
   2   7   1       91.51       94.87      2.71 o
   3   7   1        0.42        0.26      0.90 <
   4   7   1        0.06        0.13      1.16 <
   5   7   1      172.52      169.69      5.03 o
   6   7   1       32.28       39.01      4.26 o
   7   7   1        4.33        2.58      2.07 <
   8   7   1        3.06        2.97      1.42 <
   9   7   1        0.36        0.78      1.42 <
  -9   8   1        7.01        4.91      2.71 <
  -8   8   1        3.69        2.07      3.23 <
  -7   8   1       19.09       14.08      3.88 o
  -6   8   1        9.25        9.56      3.23 <
  -5   8   1      222.67      240.08      8.00 o
  -4   8   1      354.73      353.99      8.89 o
  -3   8   1        1.01        1.68      1.16 <
  -2   8   1      254.24      248.14      6.83 o
  -1   8   1      314.96      317.41      9.53 o
   0   8   1      267.60      292.02      7.47 o
   1   8   1      212.38      223.33      5.42 o
   2   8   1       36.48       37.32      2.32 o
   3   8   1      134.73      130.22      4.13 o
   4   8   1       20.43       21.44      2.58 o
   5   8   1       55.85       57.21      3.23 o
   6   8   1       32.16       32.94      3.23 o
   7   8   1        5.41        4.26      1.68 <
   8   8   1        0.56       -0.78      1.94 <
   9   8   1        3.60        7.36      4.00 <
  -9   9   1        6.84        5.68      3.75 <
  -8   9   1        4.41        1.55      1.94 <
  -7   9   1        0.05       -0.26      1.16 <
  -6   9   1       17.17       14.21      2.71 o
  -5   9   1       11.57       13.69      2.58 o
  -4   9   1       38.29       35.13      2.84 o
  -3   9   1       61.91       60.17      2.71 o
  -2   9   1      134.31      144.92      5.81 o
  -1   9   1      116.35      118.61      4.52 o
   0   9   1      444.51      450.42     10.56 o
   1   9   1        5.79        8.01      1.55 o
   2   9   1      414.73      403.77     11.33 o
   3   9   1      167.54      164.14      4.39 o
   4   9   1        2.28        3.75      1.68 <
   5   9   1      276.31      292.28     10.32 o
   6   9   1       19.63       16.92      2.97 o
   7   9   1        1.93        0.39      1.81 <
   8   9   1        0.11       -0.26      1.68 <
  -9  10   1        1.07        0.13      2.07 <
  -8  10   1        2.56        1.16      2.07 <
  -7  10   1        2.24        1.55      2.45 <
  -6  10   1       76.67       79.67      5.42 o
  -5  10   1       28.35       27.25      2.84 o
  -4  10   1       46.87       49.08      4.78 o
  -3  10   1      158.28      164.93      6.19 o
  -2  10   1       14.72       12.92      2.97 o
  -1  10   1       20.30       21.83      2.97 o
   0  10   1        1.01        1.16      1.29 <
   1  10   1       54.27       65.86      4.78 o
   2  10   1        9.36        6.59      2.45 <
   3  10   1       12.51       15.89      2.45 o
   4  10   1       64.97       62.89      2.84 o
   5  10   1        6.37        5.68      1.94 <
   6  10   1       17.40       13.43      3.23 o
   7  10   1       10.60        3.36      2.84 <
   8  10   1        0.34       -0.26      1.81 <
  -8  11   1        0.63       -0.52      1.94 <
  -7  11   1        2.73        0.90      1.68 <
  -6  11   1        8.43        2.97      2.58 <
  -5  11   1       18.41       17.31      3.36 o
  -4  11   1      113.27      115.80      6.84 o
  -3  11   1       28.29       26.09      3.75 o
  -2  11   1       52.91       44.04      4.00 o
  -1  11   1        1.78        2.33      1.55 <
   0  11   1        0.33        1.55      1.29 <
   1  11   1       13.57        9.17      2.58 o
   2  11   1        2.05        4.00      1.94 <
   3  11   1       34.18       35.26      2.84 o
   4  11   1      127.63      138.78      4.52 o
   5  11   1       29.87       39.39      3.75 o
   6  11   1        6.75        1.55      2.07 <
   7  11   1        7.46        2.71      2.20 <
   8  11   1        3.60        1.81      2.71 <
  -8  12   1        2.63        4.78      4.00 <
  -7  12   1        2.28       -0.52      2.58 <
  -6  12   1       39.43       33.45      4.78 o
  -5  12   1        0.37        1.03      2.33 <
  -4  12   1        0.06        0.52      1.81 <
  -3  12   1       55.51       64.96      4.65 o
  -2  12   1       32.69       32.55      4.65 o
  -1  12   1        2.41        5.30      2.71 <
   0  12   1      101.95      102.51      5.42 o
   1  12   1        6.28        5.68      2.97 <
   2  12   1        0.47        0.39      1.68 <
   3  12   1        4.04        3.62      2.33 <
   4  12   1        1.63        1.29      2.07 <
   5  12   1       10.45        5.04      2.20 <
   6  12   1        1.02        1.42      1.81 <
   7  12   1       20.73       14.08      3.23 o
  -7  13   1        0.11        0.26      1.94 <
  -6  13   1        8.23        6.98      3.36 <
  -5  13   1        0.01        0.26      1.81 <
  -4  13   1       10.13       10.98      3.36 o
  -3  13   1       22.43       32.94      3.87 o
  -2  13   1        8.40       10.46      2.71 o
  -1  13   1        1.09        0.90      1.68 <
   0  13   1        0.20        0.39      1.94 <
   1  13   1       10.69       10.08      2.58 o
   2  13   1        1.56        1.42      1.68 <
   3  13   1        6.73        8.91      2.33 o
   4  13   1        6.14        3.88      2.20 <
   5  13   1        4.00        2.33      2.20 <
   6  13   1        0.26        0.90      2.33 <
   7  13   1        2.60        1.03      2.20 <
  -6  14   1        0.40       -1.29      2.33 <
  -5  14   1        2.97        6.07      3.10 <
  -4  14   1        4.01        4.65      2.33 <
  -3  14   1        1.19        1.29      1.29 <
  -2  14   1        0.08        0.78      2.33 <
  -1  14   1       10.34       10.85      3.23 o
   0  14   1       17.11       29.45      3.88 o
   1  14   1       15.64       11.63      2.84 o
   2  14   1        0.02        0.78      1.81 <
   3  14   1        4.94        4.91      2.84 <
   4  14   1        1.31        0.78      1.94 <
   5  14   1        0.91        0.39      1.55 <
   6  14   1        3.84        5.17      2.71 <
  -6  15   1        0.71        4.52      3.49 <
  -5  15   1        0.41        1.42      2.20 <
  -4  15   1        0.11        3.36      3.23 <
  -3  15   1        0.28       -2.45      2.07 <
  -2  15   1        2.50        0.00      1.42 <
  -1  15   1       11.54        0.13      1.81 <
   0  15   1        4.17        0.00      2.33 <
   1  15   1        0.17        5.68      6.59 <
   2  15   1       11.48        9.56      2.97 o
   3  15   1       15.09       14.85      3.88 o
   4  15   1        6.38        5.94      2.97 <
   5  15   1        7.31        4.39      2.71 <
  -5  16   1       10.76       18.47      5.04 o
  -4  16   1        7.15        5.55      3.62 <
  -3  16   1        0.22        2.58      2.97 <
  -2  16   1        1.40        0.00      1.81 <
  -1  16   1        0.04       -0.13      2.20 <
   0  16   1        0.85        4.91      4.13 <
   1  16   1        7.51        4.78      4.00 <
   2  16   1        7.32        8.78      3.10 <
   3  16   1        0.13        3.88      3.62 <
   4  16   1        3.66        3.36      2.71 <
  -3  17   1        0.05        2.97      2.84 <
  -2  17   1        0.83        1.16      2.58 <
  -1  17   1        0.12        0.00      2.45 <
   0  17   1        1.56        3.62      3.49 <
   1  17   1        0.07        4.91      4.39 <
   2  17   1        2.89        5.68      6.33 <
   3  17   1        1.32        0.90      2.20 <
 -11   0   2        1.59        0.26      2.45 <
 -10   0   2        2.85       -1.03      2.20 <
  -9   0   2      203.18      235.01     13.68 o
  -8   0   2       47.26       52.95      4.91 o
  -7   0   2        1.96        0.65      1.55 <
  -6   0   2      502.07      499.33     15.31 o
  -5   0   2        0.12        1.55      2.84 <
  -4   0   2     1351.57     1250.60     36.22 o
  -3   0   2      507.78      447.18     12.81 o
  -2   0   2     2858.62     2098.48     57.88 o
  -1   0   2     3549.16     3656.46    108.17 o
   0   0   2      531.33      608.51     10.66 o
   1   0   2     8007.52     8446.79    230.62 o
   2   0   2     1451.91     1570.74     41.14 o
   3   0   2       39.12       36.15      1.81 o
   4   0   2      323.82      314.91      7.86 o
   5   0   2       28.24       32.29      2.71 o
   6   0   2       12.42       20.93      2.58 o
   7   0   2       30.45       34.36      2.58 o
   8   0   2        0.53        1.03      1.68 <
   9   0   2        0.60       -0.52      1.68 <
  10   0   2        0.88        0.52      2.45 <
 -11   1   2        0.61        0.26      1.81 <
 -10   1   2       15.69        5.81      2.71 <
  -9   1   2       12.14       10.72      3.23 o
  -8   1   2        0.06        0.13      1.03 <
  -7   1   2       21.55       23.38      3.10 o
  -6   1   2       53.84       84.84      5.29 o
  -5   1   2       12.61       16.02      1.68 o
  -4   1   2      398.28      411.97      8.61 o
  -3   1   2     1048.50     1231.75     24.01 o
  -2   1   2     1117.32     1068.73     18.77 o
  -1   1   2     2518.92     2548.68     40.29 o
   0   1   2      665.97      646.08      7.34 o
   1   1   2    11743.92    12444.53    324.59 o
   2   1   2        0.02        0.52      0.52 <
   3   1   2     1148.04     1174.09     24.60 o
   4   1   2      188.05      199.24      3.87 o
   5   1   2      212.22      207.01      5.03 o
   6   1   2        6.82        6.85      1.16 o
   7   1   2        9.71       14.08      2.20 o
   8   1   2        0.57        0.65      1.03 <
   9   1   2        0.24        1.55      1.55 <
  10   1   2        5.73        1.55      2.33 <
 -11   2   2        0.55        0.90      1.55 <
 -10   2   2        8.81        3.49      1.94 <
  -9   2   2       23.66       25.96      3.62 o
  -8   2   2        3.64        4.39      2.33 <
  -7   2   2       11.94       12.01      1.94 o
  -6   2   2       56.78       60.56      4.00 o
  -5   2   2      551.89      540.13     12.34 o
  -4   2   2        6.83        7.36      1.42 o
  -3   2   2      742.33      680.63     12.52 o
  -2   2   2       46.57       45.69      2.71 o
  -1   2   2      330.81      264.31      3.46 o
   0   2   2      756.15      679.51     13.06 o
   1   2   2     3658.02     3602.46     61.35 o
   2   2   2       98.64       93.91      2.19 o
   3   2   2      115.36      108.50      2.71 o
   4   2   2        5.14        4.52      1.16 o
   5   2   2       59.71       57.20      2.32 o
   6   2   2        6.65        7.62      1.68 o
   7   2   2        3.50        4.26      1.42 <
   8   2   2        0.01        0.78      1.42 <
   9   2   2        1.73        0.65      1.16 <
  10   2   2        0.67        0.13      1.68 <
 -10   3   2        0.06       -0.13      1.55 <
  -9   3   2       10.68        8.27      2.33 o
  -8   3   2      102.98      118.01      5.55 o
  -7   3   2        1.52        4.52      1.55 <
  -6   3   2      329.72      359.95      8.51 o
  -5   3   2       92.88      123.66      4.65 o
  -4   3   2     3031.94     3372.93     90.59 o
  -3   3   2     1683.97     1737.69     35.98 o
  -2   3   2       45.50       42.47      1.55 o
  -1   3   2     3119.93     3229.94     67.78 o
   0   3   2     1845.26     1783.05     37.92 o
   1   3   2       11.79       16.92      1.55 o
   2   3   2      952.96      928.12     15.94 o
   3   3   2      153.43      140.84      2.71 o
   4   3   2       42.93       38.87      1.42 o
   5   3   2        1.99        0.90      0.90 <
   6   3   2       17.75       18.60      1.68 o
   7   3   2       14.48       10.59      2.20 o
   8   3   2        0.10        0.52      1.03 <
   9   3   2        1.21        1.03      1.55 <
 -10   4   2        3.72        3.23      2.58 <
  -9   4   2       20.77       18.08      2.58 o
  -8   4   2        5.68        4.65      1.68 <
  -7   4   2        0.20        1.94      1.16 <
  -6   4   2        0.56        0.52      1.29 <
  -5   4   2        0.26        0.78      1.29 <
  -4   4   2      215.48      224.43      6.45 o
  -3   4   2      184.25      168.47      4.77 o
  -2   4   2       85.49       99.09      2.97 o
  -1   4   2      183.33      163.83      6.18 o
   0   4   2      145.00      157.88      3.87 o
   1   4   2       52.23       51.89      1.55 o
   2   4   2      115.22      109.01      2.06 o
   3   4   2      104.94      101.04      1.94 o
   4   4   2       48.19       49.59      1.81 o
   5   4   2       44.80       43.26      1.94 o
   6   4   2       51.57       50.88      3.23 o
   7   4   2        0.06        0.90      1.29 <
   8   4   2        1.96        2.97      1.55 <
   9   4   2        0.00        0.78      1.81 <
 -10   5   2        0.02       -2.97      2.45 <
  -9   5   2        2.50        0.90      2.07 <
  -8   5   2        4.99        2.07      2.33 <
  -7   5   2        8.41        9.69      2.45 o
  -6   5   2        0.63        1.16      1.55 <
  -5   5   2       85.45       77.46      4.52 o
  -4   5   2     1253.21     1369.76     33.08 o
  -3   5   2      205.93      196.57      5.41 o
  -2   5   2       11.85       11.11      1.16 o
  -1   5   2        5.49        6.33      2.45 <
   0   5   2      551.68      569.03     12.69 o
   1   5   2      279.78      264.94      5.28 o
   2   5   2      625.41      581.80     10.52 o
   3   5   2       60.05       53.32      1.81 o
   4   5   2       11.10        9.43      1.55 o
   5   5   2       73.74       74.24      2.84 o
   6   5   2       10.97        4.52      1.81 <
   7   5   2       27.66       28.80      2.20 o
   8   5   2        0.37       -0.78      1.29 <
   9   5   2        0.12        1.94      1.42 <
 -10   6   2        0.59        0.90      2.58 <
  -9   6   2       26.50       27.51      3.49 o
  -8   6   2        0.56        1.55      1.29 <
  -7   6   2        6.43        3.49      3.36 <
  -6   6   2        6.76        5.81      1.81 o
  -5   6   2      121.31      134.88      5.81 o
  -4   6   2        9.30        8.78      2.20 o
  -3   6   2        4.51        4.39      1.42 o
  -2   6   2       22.19       22.99      1.68 o
  -1   6   2      198.94      227.48      6.57 o
   0   6   2       26.23       26.22      1.81 o
   1   6   2      322.89      305.87      6.57 o
   2   6   2       36.90       28.67      1.42 o
   3   6   2       46.58       47.13      1.94 o
   4   6   2       18.51       16.66      1.68 o
   5   6   2      174.00      177.56      5.55 o
   6   6   2       20.88       26.48      2.32 o
   7   6   2        9.16       12.14      1.55 o
   8   6   2        0.02        0.65      1.16 <
   9   6   2        0.08        0.52      1.42 <
 -10   7   2        0.01        2.58      2.45 <
  -9   7   2        0.32       -0.13      1.81 <
  -8   7   2        0.59        0.78      2.07 <
  -7   7   2        0.12       -1.03      2.97 <
  -6   7   2       39.45       34.61      3.23 o
  -5   7   2       58.47       54.88      6.20 o
  -4   7   2       19.49       21.05      3.10 o
  -3   7   2      173.24      167.17      5.68 o
  -2   7   2        0.83        0.90      1.03 <
  -1   7   2      527.40      531.24     12.98 o
   0   7   2       53.57       54.61      2.71 o
   1   7   2      655.76      737.19     15.02 o
   2   7   2      102.94      111.13      3.61 o
   3   7   2      106.78      105.71      3.49 o
   4   7   2        0.24        0.52      0.90 <
   5   7   2        1.91        0.90      1.16 <
   6   7   2       42.16       49.34      3.36 o
   7   7   2        6.63        6.33      1.68 o
   8   7   2        5.78        3.62      1.68 <
   9   7   2        0.00       -0.78      1.81 <
 -10   8   2        1.31        2.71      2.97 <
  -9   8   2        0.30       -1.03      1.94 <
  -8   8   2        3.23        2.20      2.33 <
  -7   8   2        0.01        0.78      2.58 <
  -6   8   2       18.55       12.79      3.23 o
  -5   8   2       10.10        6.59      2.07 o
  -4   8   2        7.77        6.07      2.84 <
  -3   8   2       59.58       60.82      2.71 o
  -2   8   2       11.90       17.31      2.45 o
  -1   8   2       93.19       89.06      3.74 o
   0   8   2      237.93      273.82      7.86 o
   1   8   2       73.54       80.43      3.61 o
   2   8   2       44.14       40.03      2.07 o
   3   8   2        0.23        0.52      0.78 <
   4   8   2        0.52        0.78      0.90 <
   5   8   2       13.37       12.79      2.71 o
   6   8   2        1.04        1.42      1.42 <
   7   8   2        8.50        5.81      1.94 <
   8   8   2        0.37        0.78      1.68 <
  -9   9   2        0.44        1.03      3.23 <
  -8   9   2       10.93        6.72      4.13 <
  -7   9   2        1.19       -0.26      2.20 <
  -6   9   2      109.44      110.13      7.10 o
  -5   9   2       13.38       13.69      2.84 o
  -4   9   2      378.25      336.09      9.92 o
  -3   9   2      128.87      118.22      3.61 o
  -2   9   2      153.01      156.91      6.32 o
  -1   9   2       40.32       43.78      3.62 o
   0   9   2       17.06       22.09      2.32 o
   1   9   2       22.32       27.77      2.07 o
   2   9   2       35.95       36.81      3.23 o
   3   9   2       13.66       13.05      2.07 o
   4   9   2        8.56        7.49      1.42 o
   5   9   2        0.15        1.94      1.29 <
   6   9   2       11.70        5.43      2.33 <
   7   9   2        3.38        1.29      2.07 <
   8   9   2        0.53        4.39      2.20 <
  -9  10   2        5.54        2.97      2.33 <
  -8  10   2        0.00       -3.36      2.58 <
  -7  10   2       13.68        8.91      2.84 o
  -6  10   2       14.68       16.66      3.10 o
  -5  10   2        4.06        3.88      2.58 <
  -4  10   2        2.48        3.23      2.07 <
  -3  10   2       34.35       35.90      2.97 o
  -2  10   2        2.62        1.29      1.42 <
  -1  10   2        1.42        2.97      1.94 <
   0  10   2       20.04       17.18      3.49 o
   1  10   2        0.75        1.29      1.29 <
   2  10   2       68.76       80.44      3.23 o
   3  10   2        4.36        3.88      1.29 <
   4  10   2       72.82       69.60      3.23 o
   5  10   2       16.49       17.83      2.58 o
   6  10   2       17.85       12.01      2.97 o
   7  10   2        0.31        1.29      2.20 <
   8  10   2        0.09        0.52      1.55 <
  -8  11   2        1.46        1.16      2.45 <
  -7  11   2        0.13       -0.52      2.33 <
  -6  11   2       13.14        6.98      2.45 <
  -5  11   2        2.65        2.58      2.33 <
  -4  11   2      191.46      174.08      6.97 o
  -3  11   2      209.43      201.66      5.55 o
  -2  11   2      203.99      201.27      8.64 o
  -1  11   2       65.24       58.75      4.78 o
   0  11   2       81.50       83.41      4.65 o
   1  11   2      182.93      189.81      7.10 o
   2  11   2       25.43       28.42      3.23 o
   3  11   2       48.62       51.92      3.87 o
   4  11   2        6.97        4.26      1.68 <
   5  11   2        7.12        5.17      1.94 <
   6  11   2        0.70        1.29      1.55 <
   7  11   2        0.02        0.00      1.29 <
  -8  12   2        2.21        5.17      2.97 <
  -7  12   2        1.41        0.78      2.20 <
  -6  12   2        2.28        4.00      2.97 <
  -5  12   2       39.55       46.50      4.26 o
  -4  12   2       34.10       28.67      4.13 o
  -3  12   2       13.71       13.18      2.07 o
  -2  12   2       90.43       86.12      5.29 o
  -1  12   2        5.09        3.10      2.45 <
   0  12   2       17.79       16.40      2.84 o
   1  12   2        2.18        2.20      1.55 <
   2  12   2       10.90       12.40      1.94 o
   3  12   2        1.91        2.33      1.42 <
   4  12   2        7.19        5.17      1.81 <
   5  12   2       34.52       38.23      3.75 o
   6  12   2        1.24        0.78      2.07 <
   7  12   2        3.17        1.29      2.07 <
  -7  13   2        2.12        2.07      2.84 <
  -6  13   2       15.35       17.05      4.13 o
  -5  13   2       11.79       10.98      3.36 o
  -4  13   2       16.77       10.85      2.84 o
  -3  13   2      176.89      198.25      6.84 o
  -2  13   2        0.38        0.90      2.33 <
  -1  13   2      114.06      131.69      8.26 o
   0  13   2        2.62        1.81      2.33 <
   1  13   2       38.58       41.98      4.65 o
   2  13   2        0.01        0.65      1.42 <
   3  13   2       12.53        9.56      3.36 <
   4  13   2        1.24        0.65      1.68 <
   5  13   2        8.49        2.71      2.71 <
   6  13   2        0.76        0.13      1.55 <
  -7  14   2        1.45        1.29      3.23 <
  -6  14   2        5.22        6.85      4.00 <
  -5  14   2        6.12        8.40      3.36 <
  -4  14   2        4.46        1.29      3.62 <
  -3  14   2        3.62        3.62      1.94 <
  -2  14   2       16.17       10.72      3.62 <
  -1  14   2        2.21        2.84      2.97 <
   0  14   2        3.25        3.88      3.23 <
   1  14   2        1.74        0.13      2.45 <
   2  14   2        2.88        2.33      1.94 <
   3  14   2        6.19        1.81      1.68 <
   4  14   2       17.50        9.95      3.75 <
   5  14   2        9.28        1.29      2.20 <
   6  14   2        1.72        1.03      2.71 <
  -6  15   2        0.01        0.90      2.84 <
  -5  15   2        8.75       12.66      4.26 <
  -4  15   2       18.07       10.85      4.39 <
  -3  15   2        5.53       -0.13      1.42 <
  -2  15   2        0.01       -0.13      2.20 <
  -1  15   2        0.36        0.00      1.94 <
   0  15   2       21.26       12.40      4.13 o
   1  15   2        2.55        2.58      4.52 <
   2  15   2        0.27        0.00      1.16 <
   3  15   2        1.85        2.33      2.33 <
   4  15   2        0.10       -0.78      2.71 <
   5  15   2        0.18        0.52      2.20 <
  -5  16   2        0.23        2.45      2.45 <
  -4  16   2        1.66        5.43      3.49 <
  -3  16   2        0.00        0.90      2.71 <
  -2  16   2        7.54        4.52      2.71 <
  -1  16   2        0.64        1.42      2.84 <
   0  16   2        1.57        6.72      4.26 <
   1  16   2        6.07        5.17      4.13 <
   2  16   2        5.30        3.10      3.49 <
   3  16   2        0.89        0.90      2.07 <
   4  16   2        0.46        5.30      3.62 <
  -3  17   2        0.77       -1.94      2.45 <
  -2  17   2        3.13        0.00      2.33 <
  -1  17   2        9.26        5.30      6.46 <
   0  17   2        0.09        1.16      3.62 <
   1  17   2        0.19        4.78      6.46 <
   2  17   2        1.87        0.00      3.10 <
 -11   1   3        0.73        0.00      1.29 <
 -10   1   3        6.53        0.13      1.55 <
  -9   1   3       96.35      103.94      6.33 o
  -8   1   3        3.36        5.17      1.94 <
  -7   1   3      137.02      143.14      8.52 o
  -6   1   3       22.43       17.57      2.84 o
  -5   1   3      283.15      289.51      7.99 o
  -4   1   3      269.52      250.09      5.92 o
  -3   1   3      861.22      884.01     16.83 o
  -2   1   3     2305.95     2330.35     47.13 o
  -1   1   3      728.73      704.20     10.29 o
   0   1   3     2382.21     2328.80     31.88 o
   1   1   3     4763.47     4894.56     93.67 o
   2   1   3      468.35      409.86      5.91 o
   3   1   3       49.39       55.65      1.94 o
   4   1   3       27.36       26.22      1.29 o
   5   1   3       11.43       10.72      1.42 o
   6   1   3       55.37       58.89      2.32 o
   7   1   3        5.59        6.85      1.68 o
   8   1   3        0.86        1.42      1.68 <
   9   1   3        0.22       -0.26      1.42 <
 -11   2   3        0.10        0.52      1.29 <
 -10   2   3        0.26       -1.16      2.07 <
  -9   2   3       10.98        8.01      3.10 <
  -8   2   3        2.63        2.84      2.33 <
  -7   2   3       20.99       20.41      3.49 o
  -6   2   3       66.64       64.56      3.10 o
  -5   2   3      563.55      554.85     11.57 o
  -4   2   3      848.49      829.43     18.43 o
  -3   2   3     2011.77     2006.16     40.53 o
  -2   2   3     1067.07     1032.67     17.24 o
  -1   2   3     3374.31     3371.85     57.96 o
   0   2   3     1620.30     1551.84     24.29 o
   1   2   3     2848.27     2772.14     51.56 o
   2   2   3     1540.82     1525.10     22.81 o
   3   2   3      468.77      471.26      6.69 o
   4   2   3      147.07      135.74      3.23 o
   5   2   3       50.53       51.14      2.32 o
   6   2   3       99.31      112.19      3.49 o
   7   2   3        3.14        3.10      1.42 <
   8   2   3        6.43        4.52      1.81 <
   9   2   3        0.08        0.13      1.42 <
 -11   3   3        1.84       -1.81      2.97 <
 -10   3   3       15.69        9.82      2.97 o
  -9   3   3      167.94      181.48      8.00 o
  -8   3   3      158.32      177.86      6.97 o
  -7   3   3        4.97        2.58      2.20 <
  -6   3   3        0.77        0.78      1.16 <
  -5   3   3      105.58      121.06      4.26 o
  -4   3   3       38.93       45.19      2.45 o
  -3   3   3       15.13       11.37      1.29 o
  -2   3   3       52.94       57.05      1.68 o
  -1   3   3       31.84       34.60      1.29 o
   0   3   3      312.84      309.87      4.50 o
   1   3   3     2118.39     2075.00     33.33 o
   2   3   3      130.16      122.02      2.71 o
   3   3   3        9.49       10.20      0.90 o
   4   3   3        2.13        1.16      0.65 <
   5   3   3       22.94       23.77      1.55 o
   6   3   3        2.18        3.62      1.16 o
   7   3   3        0.56        0.13      1.16 <
   8   3   3        9.88        3.75      1.55 <
   9   3   3        1.07        0.65      1.81 <
 -11   4   3        0.59       -0.78      2.33 <
 -10   4   3        0.13        3.62      1.94 <
  -9   4   3        0.03        0.90      1.42 <
  -8   4   3        0.27        0.90      1.81 <
  -7   4   3        0.06        2.71      2.07 <
  -6   4   3        2.54        1.94      1.42 <
  -5   4   3       47.54       38.61      2.58 o
  -4   4   3      283.98      307.11      5.93 o
  -3   4   3     1329.86     1456.52     25.05 o
  -2   4   3      104.91      104.75      3.22 o
  -1   4   3        0.02        0.78      0.65 <
   0   4   3      187.63      200.48      4.64 o
   1   4   3     2247.11     2394.14     39.66 o
   2   4   3      581.72      610.22      9.50 o
   3   4   3        0.17        0.90      0.65 <
   4   4   3        6.61        6.72      1.16 o
   5   4   3       15.20       16.28      1.29 o
   6   4   3        3.85        4.78      1.29 o
   7   4   3       37.56       48.05      2.97 o
   8   4   3        6.96        6.46      1.94 o
   9   4   3        2.19        2.71      1.42 <
 -10   5   3        0.00        3.36      3.88 <
  -9   5   3       31.20       20.02      4.00 o
  -8   5   3      116.77      114.64      5.04 o
  -7   5   3        3.59        3.62      1.42 <
  -6   5   3        2.92        3.49      1.42 <
  -5   5   3       29.96       30.09      2.32 o
  -4   5   3       37.61       55.79      3.23 o
  -3   5   3        6.08        9.95      1.68 o
  -2   5   3      214.21      195.73      5.15 o
  -1   5   3      669.12      720.34     13.58 o
   0   5   3        9.96        9.95      1.55 o
   1   5   3      201.08      213.97      4.25 o
   2   5   3      361.54      372.03      7.08 o
   3   5   3       30.87       35.26      1.42 o
   4   5   3       57.17       58.37      2.45 o
   5   5   3        1.01        1.55      1.03 <
   6   5   3      115.67      116.06      3.87 o
   7   5   3        5.18        4.00      1.29 o
   8   5   3       18.21       14.60      1.94 o
   9   5   3        0.14        4.52      2.33 <
 -10   6   3        9.97        7.75      3.10 <
  -9   6   3        0.90        1.16      2.20 <
  -8   6   3        5.98        5.55      2.71 <
  -7   6   3        1.86        1.68      1.81 <
  -6   6   3       52.46       45.71      5.04 o
  -5   6   3      198.69      229.48      7.35 o
  -4   6   3      201.28      199.64      6.32 o
  -3   6   3      474.23      491.54     12.86 o
  -2   6   3        0.24        3.23      1.16 <
  -1   6   3      576.76      604.02     11.94 o
   0   6   3      948.90      872.54     21.23 o
   1   6   3      663.06      753.23     13.35 o
   2   6   3       17.14       19.50      1.29 o
   3   6   3       16.95       17.70      1.42 o
   4   6   3        5.05        3.88      1.03 o
   5   6   3        0.16        0.00      0.78 <
   6   6   3        7.77        8.40      1.68 o
   7   6   3       34.59       39.14      2.84 o
   8   6   3        1.83        1.94      1.68 <
   9   6   3        3.95        5.04      3.49 <
 -10   7   3        2.88        0.26      2.33 <
  -9   7   3        0.54        0.26      2.20 <
  -8   7   3        6.81        6.59      2.45 <
  -7   7   3        2.45        4.13      2.45 <
  -6   7   3       49.96       46.62      3.75 o
  -5   7   3       40.57       31.77      3.36 o
  -4   7   3      274.46      283.22     11.86 o
  -3   7   3        6.08        4.78      1.68 <
  -2   7   3        3.09        2.20      0.90 <
  -1   7   3       34.70       45.07      2.32 o
   0   7   3       57.73       62.49      3.74 o
   1   7   3        4.81        3.88      1.03 o
   2   7   3       84.79       92.17      3.36 o
   3   7   3        3.38        4.52      1.16 o
   4   7   3      122.95      121.72      3.74 o
   5   7   3        4.26        3.49      1.55 <
   6   7   3      148.98      158.65      6.07 o
   7   7   3        0.26        0.90      1.16 <
   8   7   3        3.64        0.52      1.03 <
 -10   8   3        0.14        1.03      2.33 <
  -9   8   3        9.10        9.43      3.62 <
  -8   8   3        8.16        5.43      2.84 <
  -7   8   3        2.26        1.81      1.81 <
  -6   8   3        1.88       -0.13      1.42 <
  -5   8   3       70.46       90.13      8.01 o
  -4   8   3       82.91       78.24      4.91 o
  -3   8   3      385.71      365.29      7.99 o
  -2   8   3        4.40        6.72      1.16 o
  -1   8   3        5.19        5.43      1.55 o
   0   8   3       88.55       97.85      4.65 o
   1   8   3       20.45       21.70      1.81 o
   2   8   3        0.73        0.52      0.90 <
   3   8   3       75.27       81.99      2.97 o
   4   8   3       21.74       22.73      1.68 o
   5   8   3       11.34       16.79      2.33 o
   6   8   3       34.93       39.26      2.97 o
   7   8   3        2.20        3.49      1.68 <
   8   8   3        0.31        1.29      2.20 <
  -9   9   3        0.61        0.78      1.94 <
  -8   9   3        0.23       -0.52      2.20 <
  -7   9   3        7.51        7.62      2.84 <
  -6   9   3       35.51       34.87      3.62 o
  -5   9   3       61.90       69.47      5.42 o
  -4   9   3      130.64      154.24      8.52 o
  -3   9   3       22.54       26.48      2.32 o
  -2   9   3       36.80       34.61      2.20 o
  -1   9   3        8.83        8.14      2.07 o
   0   9   3       11.98       11.75      2.07 o
   1   9   3      116.92      113.59      4.39 o
   2   9   3        0.13        0.13      0.65 <
   3   9   3       51.56       53.34      2.71 o
   4   9   3       33.80       27.38      2.45 o
   5   9   3       47.24       52.69      3.23 o
   6   9   3       45.94       49.08      4.65 o
   7   9   3        7.08        7.62      2.45 o
   8   9   3        0.00        2.58      2.84 <
  -9  10   3        3.72        5.68      4.39 <
  -8  10   3       12.24       12.40      4.65 <
  -7  10   3       13.12       10.98      4.13 <
  -6  10   3        1.37        3.36      2.45 <
  -5  10   3      234.22      245.13      9.81 o
  -4  10   3        1.91        2.33      2.07 <
  -3  10   3       72.62       67.79      4.26 o
  -2  10   3       69.09       68.82      3.87 o
  -1  10   3        1.47        0.39      1.16 <
   0  10   3       24.52       25.19      2.71 o
   1  10   3        2.31        3.75      1.94 <
   2  10   3        4.48        5.55      1.81 o
   3  10   3       14.64       10.85      1.68 o
   4  10   3       15.45       13.30      1.68 o
   5  10   3        3.03        4.26      2.07 <
   6  10   3       15.77        8.91      2.45 o
   7  10   3        6.72       10.33      2.58 o
  -9  11   3        0.00        3.62      3.10 <
  -8  11   3        0.35       -1.03      1.94 <
  -7  11   3       12.11        8.53      3.10 <
  -6  11   3        1.95        2.20      2.71 <
  -5  11   3      179.81      199.14      8.13 o
  -4  11   3       28.54       17.05      3.49 o
  -3  11   3      130.18      138.51      4.78 o
  -2  11   3       43.85       51.79      3.75 o
  -1  11   3       41.86       43.39      4.00 o
   0  11   3       27.25       32.42      3.75 o
   1  11   3        2.45        2.58      1.94 <
   2  11   3       13.19       18.99      2.33 o
   3  11   3        5.38        3.62      1.42 <
   4  11   3        8.37        6.85      2.33 <
   5  11   3       25.71       21.18      2.71 o
   6  11   3        0.60        0.52      1.81 <
   7  11   3        2.39        1.03      2.07 <
  -8  12   3        2.68       -1.03      2.84 <
  -7  12   3        0.51        3.62      2.33 <
  -6  12   3        7.43        9.04      3.10 <
  -5  12   3        0.06       -0.52      1.55 <
  -4  12   3       28.10       27.25      3.62 o
  -3  12   3      104.37       96.32      4.13 o
  -2  12   3      250.84      277.62      8.26 o
  -1  12   3      141.95      141.60     10.97 o
   0  12   3       13.33       17.57      2.97 o
   1  12   3       74.91       77.35      4.78 o
   2  12   3        0.22        2.07      1.42 <
   3  12   3        8.19        8.78      2.45 o
   4  12   3        3.65        1.68      1.55 <
   5  12   3       10.93       -0.78      2.45 <
   6  12   3        0.02       -0.13      1.16 <
  -7  13   3        0.91       -1.42      2.07 <
  -6  13   3        0.09        3.36      2.71 <
  -5  13   3        1.65       -0.26      1.42 <
  -4  13   3        5.99        4.91      2.84 <
  -3  13   3        0.49        0.52      1.55 <
  -2  13   3       16.32       21.18      2.84 o
  -1  13   3        7.54        7.88      2.97 <
   0  13   3        2.23        3.49      3.36 <
   1  13   3       21.80       20.41      5.81 o
   2  13   3       17.45       14.21      2.84 o
   3  13   3        0.50        0.00      1.03 <
   4  13   3        1.35        0.13      1.42 <
   5  13   3        0.12        1.29      2.20 <
   6  13   3        1.53        1.16      2.20 <
  -7  14   3        0.95        1.94      2.20 <
  -6  14   3        1.99        5.04      3.62 <
  -5  14   3        2.84        2.84      2.71 <
  -4  14   3        1.57        2.58      3.75 <
  -3  14   3        1.12        0.78      1.29 <
  -2  14   3        2.24        0.78      1.55 <
  -1  14   3        0.01        0.13      1.94 <
   0  14   3       48.66       55.92      4.91 o
   1  14   3        1.00        1.16      2.58 <
   2  14   3       14.24        5.81      2.71 <
   3  14   3       13.53        9.04      2.20 o
   4  14   3       29.93       32.16      4.00 o
   5  14   3        2.57        1.29      2.58 <
  -6  15   3        5.81        9.69      3.75 <
  -5  15   3        2.59        4.91      3.23 <
  -4  15   3        9.25        5.81      4.39 <
  -3  15   3        0.02        2.84      3.23 <
  -2  15   3        0.93        0.65      1.55 <
  -1  15   3        4.04        2.97      2.33 <
   0  15   3        0.07        0.78      2.07 <
   1  15   3        1.82        1.94      4.13 <
   2  15   3        0.34        0.90      1.94 <
   3  15   3       14.54        0.00      2.07 <
   4  15   3        0.23       -0.13      1.42 <
  -5  16   3        3.82        4.52      2.84 <
  -4  16   3        6.15        2.07      2.97 <
  -3  16   3        1.86        1.68      2.58 <
  -2  16   3        0.21       -0.26      1.68 <
  -1  16   3        5.43        1.94      2.97 <
   0  16   3        0.15        3.75      3.75 <
   1  16   3        1.53        5.30      5.68 <
   2  16   3        0.35       -3.23      3.88 <
   3  16   3        1.21        2.07      2.97 <
  -3  17   3        0.49       -1.42      3.10 <
  -2  17   3        0.18        0.39      2.33 <
  -1  17   3        0.00       -0.90      2.97 <
   0  17   3        1.70        0.90      3.36 <
   1  17   3        0.15        0.65      3.10 <
   2  17   3        2.64        4.91      4.65 <
 -11   0   4        1.85       -0.78      3.36 <
 -10   0   4       18.60       17.95      4.52 o
  -9   0   4      136.60      161.89     13.81 o
  -8   0   4      628.26      668.12     24.59 o
  -7   0   4       18.46       24.28      3.75 o
  -6   0   4        0.16       -0.26      1.94 <
  -5   0   4      151.30      121.13      7.22 o
  -4   0   4      358.27      270.33      9.52 o
  -3   0   4      794.92      809.32     21.08 o
  -2   0   4     1953.61     1646.98     36.76 o
  -1   0   4     2977.72     3036.48     63.60 o
   0   0   4      945.68      902.70     17.94 o
   1   0   4      229.26      200.39      5.80 o
   2   0   4       66.93       71.38      2.19 o
   3   0   4       19.78       25.31      2.07 o
   4   0   4      153.62      180.26      6.32 o
   5   0   4       22.36       40.30      4.39 o
   6   0   4      105.92      128.85      6.46 o
   7   0   4       29.41       33.84      4.13 o
   8   0   4        0.01       -1.03      2.71 <
   9   0   4        0.10        0.39      2.20 <
 -11   1   4        2.35       -0.13      1.81 <
 -10   1   4        2.13        4.91      2.71 <
  -9   1   4        2.54        0.90      2.20 <
  -8   1   4       67.81       77.87      5.42 o
  -7   1   4      232.47      242.24      7.09 o
  -6   1   4        2.59        5.04      2.33 <
  -5   1   4      887.40      914.03     19.48 o
  -4   1   4       79.30       98.87      3.36 o
  -3   1   4     1109.09     1123.96     22.52 o
  -2   1   4      561.77      558.73     11.78 o
  -1   1   4       36.86       41.44      1.42 o
   0   1   4      315.81      312.10      5.66 o
   1   1   4     2255.29     2308.69     38.20 o
   2   1   4     1844.42     1877.79     27.21 o
   3   1   4        8.51       12.40      1.29 o
   4   1   4        6.84        4.52      1.03 o
   5   1   4       23.21       23.25      1.94 o
   6   1   4        0.93        0.26      0.90 <
   7   1   4        0.85        1.68      1.68 <
   8   1   4        8.67        5.55      2.07 <
   9   1   4        0.00        0.13      1.29 <
 -11   2   4        1.63        1.94      2.07 <
 -10   2   4        3.13        2.33      2.71 <
  -9   2   4       12.96       13.18      2.71 o
  -8   2   4      176.77      193.71      8.90 o
  -7   2   4       43.69       51.01      3.87 o
  -6   2   4        0.04       -1.03      1.42 <
  -5   2   4       50.93       59.14      2.84 o
  -4   2   4       31.82       47.26      2.71 o
  -3   2   4     2596.64     2839.12     56.67 o
  -2   2   4      159.06      143.70      3.22 o
  -1   2   4     2907.91     2945.65     51.59 o
   0   2   4      335.87      320.85      4.24 o
   1   2   4      418.64      416.85      6.30 o
   2   2   4        0.02        0.78      0.65 <
   3   2   4       20.30       17.31      1.03 o
   4   2   4        1.78        2.33      0.78 <
   5   2   4        0.23        0.39      0.78 <
   6   2   4        1.80        2.33      1.42 <
   7   2   4        0.01        0.26      0.90 <
   8   2   4        0.33        0.26      1.68 <
   9   2   4        0.24        0.26      1.03 <
 -11   3   4        0.46        2.45      2.07 <
 -10   3   4        8.64        8.53      2.97 <
  -9   3   4        0.00        1.16      1.94 <
  -8   3   4       47.98       67.29      6.59 o
  -7   3   4       27.87       24.67      2.71 o
  -6   3   4       25.86       23.12      2.71 o
  -5   3   4      101.00      113.07      4.65 o
  -4   3   4     1022.55     1065.59     18.54 o
  -3   3   4      561.47      596.81     12.32 o
  -2   3   4      126.39      110.65      2.58 o
  -1   3   4      155.82      160.73      2.71 o
   0   3   4       49.72       55.51      2.45 o
   1   3   4       33.39       26.99      1.16 o
   2   3   4       80.49       70.99      3.10 o
   3   3   4       98.24       99.90      2.58 o
   4   3   4        5.09        8.91      1.03 o
   5   3   4       24.68       23.25      1.55 o
   6   3   4        4.69        3.88      1.03 o
   7   3   4        3.69        3.10      1.29 <
   8   3   4        0.16       -0.39      1.03 <
   9   3   4        0.05        2.07      2.45 <
 -11   4   4        0.50        0.26      3.23 <
 -10   4   4        2.99        6.20      2.20 <
  -9   4   4        0.37        1.29      2.58 <
  -8   4   4        1.37        2.33      1.81 <
  -7   4   4       39.03       36.68      2.97 o
  -6   4   4        0.30        0.39      1.29 <
  -5   4   4        0.16        0.13      1.03 <
  -4   4   4       44.06       48.68      2.07 o
  -3   4   4     1459.70     1634.85     28.98 o
  -2   4   4       48.07       52.29      1.68 o
  -1   4   4        0.04        1.16      0.65 <
   0   4   4      288.15      285.02      4.76 o
   1   4   4      661.35      587.94     12.18 o
   2   4   4       26.39       30.74      1.81 o
   3   4   4        0.08        0.78      0.65 <
   4   4   4       14.59       18.34      1.55 o
   5   4   4        4.37        2.71      1.29 <
   6   4   4        5.05        2.58      0.90 <
   7   4   4       12.47        6.85      1.29 o
   8   4   4        0.00        0.39      1.03 <
   9   4   4        0.11        0.52      1.81 <
 -10   5   4        1.91        5.17      4.78 <
  -9   5   4        3.93        4.13      1.94 <
  -8   5   4       21.41       25.06      3.75 o
  -7   5   4       11.60        9.17      2.58 o
  -6   5   4      111.14      114.76      4.39 o
  -5   5   4       47.09       53.33      2.71 o
  -4   5   4      220.58      236.85      5.03 o
  -3   5   4      218.88      276.62      5.93 o
  -2   5   4      361.44      333.66      6.69 o
  -1   5   4       76.07       80.15      2.58 o
   0   5   4        0.19        0.52      0.78 <
   1   5   4        1.84        0.39      0.78 <
   2   5   4        1.41        1.03      0.65 <
   3   5   4       25.16       23.89      1.29 o
   4   5   4       94.86       93.34      3.36 o
   5   5   4        1.83        1.42      0.78 <
   6   5   4       24.68       18.73      2.84 o
   7   5   4        0.37        0.78      0.90 <
   8   5   4        0.08        0.00      1.03 <
 -10   6   4        1.26        4.13      2.84 <
  -9   6   4        1.18       -0.13      1.42 <
  -8   6   4       24.92       21.05      4.26 o
  -7   6   4        0.08       -0.78      2.71 <
  -6   6   4        0.00        1.03      1.55 <
  -5   6   4       46.54       42.23      3.23 o
  -4   6   4      206.27      189.19      6.19 o
  -3   6   4       36.14       45.20      2.58 o
  -2   6   4      159.65      166.90      4.13 o
  -1   6   4      307.38      322.62      7.08 o
   0   6   4       38.80       39.39      2.32 o
   1   6   4       18.74       21.05      1.68 o
   2   6   4        1.98        5.68      1.03 o
   3   6   4        7.19        8.01      1.03 o
   4   6   4        2.38        3.10      0.90 o
   5   6   4        9.72        8.65      1.29 o
   6   6   4        8.01        7.75      1.42 o
   7   6   4        7.32        6.85      1.81 o
   8   6   4        2.89        4.91      2.97 <
 -10   7   4        0.07        1.55      3.10 <
  -9   7   4        0.85        4.78      2.97 <
  -8   7   4        1.16       -0.26      1.55 <
  -7   7   4        4.56        7.23      2.45 <
  -6   7   4       30.46       27.64      4.13 o
  -5   7   4       44.42       40.68      3.75 o
  -4   7   4       26.09       23.38      4.00 o
  -3   7   4      205.78      209.96      6.96 o
  -2   7   4       32.21       32.54      1.68 o
  -1   7   4       64.10       76.95      2.45 o
   0   7   4      483.14      487.44     10.68 o
   1   7   4      268.05      267.34      6.06 o
   2   7   4      386.87      406.02      8.24 o
   3   7   4       34.64       31.64      1.81 o
   4   7   4       12.47       12.40      1.68 o
   5   7   4        5.96        5.43      1.55 o
   6   7   4       22.10       27.64      2.71 o
   7   7   4        1.03        0.00      0.90 <
   8   7   4        0.01        1.68      1.55 <
 -10   8   4        0.01        2.71      2.71 <
  -9   8   4       11.17        7.62      3.10 <
  -8   8   4       20.20       13.05      4.65 <
  -7   8   4        5.38        5.43      2.71 <
  -6   8   4       12.93        5.55      2.58 <
  -5   8   4       48.84       62.50      9.56 o
  -4   8   4       56.91       58.75      3.87 o
  -3   8   4       45.60       43.65      2.97 o
  -2   8   4       35.64       39.13      2.45 o
  -1   8   4       38.62       39.39      2.84 o
   0   8   4       51.87       47.26      2.45 o
   1   8   4       10.46        7.36      1.94 o
   2   8   4       65.38       61.20      3.10 o
   3   8   4        0.22        1.16      1.42 <
   4   8   4       82.67       81.99      2.97 o
   5   8   4       18.12       21.05      2.07 o
   6   8   4        2.61        2.07      1.42 <
   7   8   4        1.03       -0.78      1.16 <
   8   8   4        7.96        6.07      4.13 <
  -9   9   4        0.01        4.39      4.52 <
  -8   9   4       15.01        6.46      3.49 <
  -7   9   4        0.50       -0.39      1.81 <
  -6   9   4       14.84       13.05      3.75 o
  -5   9   4       11.80        6.07      2.97 <
  -4   9   4       58.14       68.44      7.88 o
  -3   9   4       26.71       23.89      2.45 o
  -2   9   4       97.49       94.75      3.23 o
  -1   9   4       31.69       37.07      2.71 o
   0   9   4        4.36        7.23      1.68 o
   1   9   4       83.51      103.93      4.39 o
   2   9   4       24.87       31.00      2.32 o
   3   9   4        0.24        0.26      0.78 <
   4   9   4        0.02        0.00      0.90 <
   5   9   4        1.31        2.71      1.68 <
   6   9   4        3.14        4.13      2.20 <
   7   9   4        1.41        3.23      2.58 <
  -9  10   4        0.67        8.78      5.81 <
  -8  10   4        1.94        2.45      2.45 <
  -7  10   4       46.71       48.43      5.68 o
  -6  10   4        9.82        5.04      3.10 <
  -5  10   4      175.63      184.17      7.10 o
  -4  10   4      120.08      122.89      5.68 o
  -3  10   4      341.27      343.93      8.12 o
  -2  10   4        6.00        6.07      1.81 o
  -1  10   4      198.49      188.36      6.06 o
   0  10   4        1.64        2.45      1.68 <
   1  10   4       44.45       47.14      2.97 o
   2  10   4       40.22       38.62      3.36 o
   3  10   4       15.96       21.18      2.07 o
   4  10   4        1.62        1.03      0.90 <
   5  10   4        2.14        2.97      1.55 <
   6  10   4        8.59        8.65      2.20 o
   7  10   4        2.16       -1.42      3.10 <
  -9  11   4        0.36        1.03      2.84 <
  -8  11   4        4.55        4.91      4.91 <
  -7  11   4        6.90        5.68      2.58 <
  -6  11   4       10.94       13.18      3.36 o
  -5  11   4        3.34        7.10      3.23 <
  -4  11   4       10.09        9.56      2.71 o
  -3  11   4      190.65      194.60      6.45 o
  -2  11   4        1.20        0.52      1.03 <
  -1  11   4       52.71       53.34      3.62 o
   0  11   4        6.23       13.82      3.23 o
   1  11   4        0.00        1.55      1.55 <
   2  11   4        8.91       10.98      2.97 o
   3  11   4        0.07       -0.13      1.03 <
   4  11   4        2.35        1.42      1.29 <
   5  11   4        1.41        0.39      2.07 <
   6  11   4        4.05        4.91      1.94 <
   7  11   4        0.34       -0.39      1.81 <
  -8  12   4        1.33        2.58      2.71 <
  -7  12   4        0.02        3.10      3.10 <
  -6  12   4        6.95        7.10      3.36 <
  -5  12   4        0.04       -0.26      1.42 <
  -4  12   4       83.84       94.13      6.97 o
  -3  12   4       43.09       52.18      4.26 o
  -2  12   4       66.46       68.31      4.13 o
  -1  12   4        5.92        5.43      2.20 <
   0  12   4       20.72       22.09      2.58 o
   1  12   4        4.34        3.75      1.68 <
   2  12   4       41.43       44.17      3.23 o
   3  12   4        0.40        0.65      1.68 <
   4  12   4        0.59        0.52      1.68 <
   5  12   4        8.12        1.16      2.45 <
   6  12   4        1.55        0.13      2.20 <
  -7  13   4        0.94        5.17      2.84 <
  -6  13   4        0.01        0.78      2.58 <
  -5  13   4        0.61        0.26      2.33 <
  -4  13   4        0.35        0.90      1.94 <
  -3  13   4       80.64       84.84      5.29 o
  -2  13   4       35.45       37.59      3.23 o
  -1  13   4       46.59       35.65      3.75 o
   0  13   4        1.22        0.13      1.29 <
   1  13   4       13.45        8.78      2.58 o
   2  13   4        0.30        1.29      1.55 <
   3  13   4        2.82        0.26      2.07 <
   4  13   4        3.59        0.90      1.68 <
   5  13   4        2.30        0.52      2.45 <
  -7  14   4        0.03        2.33      2.97 <
  -6  14   4        4.39        4.91      3.23 <
  -5  14   4       10.39        8.78      3.36 <
  -4  14   4       17.79        6.72      3.36 <
  -3  14   4       13.11        6.85      2.71 <
  -2  14   4       11.33        6.33      2.45 <
  -1  14   4        0.10        0.39      2.07 <
   0  14   4        4.19        2.84      2.45 <
   1  14   4       18.49       13.69      3.23 o
   2  14   4        0.03        0.13      1.94 <
   3  14   4        0.51        0.00      1.42 <
   4  14   4        0.07        0.26      2.33 <
   5  14   4        3.35        1.55      2.58 <
  -6  15   4        2.99        1.81      2.33 <
  -5  15   4        3.12        2.58      2.84 <
  -4  15   4        6.57        4.52      3.62 <
  -3  15   4        0.01        1.16      2.71 <
  -2  15   4        7.60        1.55      2.58 <
  -1  15   4        1.54        3.62      2.58 <
   0  15   4        0.18        0.00      1.42 <
   1  15   4        0.10        0.65      1.81 <
   2  15   4        1.33        0.26      1.42 <
   3  15   4        1.87       -0.52      2.45 <
   4  15   4        0.92       -0.13      2.58 <
  -5  16   4        1.81        2.84      3.36 <
  -4  16   4        0.27       -2.84      3.36 <
  -3  16   4        2.38        0.00      2.07 <
  -2  16   4        0.36        0.26      2.07 <
  -1  16   4        1.43        2.45      2.45 <
   0  16   4        0.04        2.20      3.23 <
   1  16   4        5.84        2.33      2.33 <
   2  16   4        1.50        0.26      2.58 <
   3  16   4        0.05        5.43      6.07 <
  -3  17   4        0.05        0.52      1.94 <
  -2  17   4        0.04       -0.26      1.55 <
  -1  17   4        0.94        0.78      1.94 <
   0  17   4        1.25        4.00      5.17 <
   1  17   4        3.29        2.97      2.71 <
 -11   1   5        0.02        1.29      2.20 <
 -10   1   5        6.52        6.46      3.49 <
  -9   1   5        0.16       -1.16      1.81 <
  -8   1   5      178.62      160.93      7.87 o
  -7   1   5       34.80       32.55      3.75 o
  -6   1   5       22.17       27.25      2.84 o
  -5   1   5      228.95      228.97      6.32 o
  -4   1   5      213.97      253.80      7.61 o
  -3   1   5     2416.18     2572.40     48.54 o
  -2   1   5      427.08      440.86      6.94 o
  -1   1   5      124.24      115.81      2.19 o
   0   1   5       84.80       79.23      2.45 o
   1   1   5      194.95      177.89      4.00 o
   2   1   5      191.09      200.78      4.77 o
   3   1   5      178.48      171.18      3.87 o
   4   1   5       53.29       61.86      1.68 o
   5   1   5       24.32       23.51      1.55 o
   6   1   5        5.46        6.20      1.42 o
   7   1   5        9.14        8.14      2.07 o
   8   1   5        0.01        0.78      1.03 <
 -11   2   5        3.54        0.78      1.94 <
 -10   2   5        5.47        4.78      2.33 <
  -9   2   5       20.87       20.54      4.52 o
  -8   2   5      376.98      420.91     13.41 o
  -7   2   5       79.28       88.06      6.07 o
  -6   2   5      225.99      233.82      7.74 o
  -5   2   5       18.65       32.29      3.36 o
  -4   2   5      104.70       95.88      2.58 o
  -3   2   5        2.20        1.55      0.90 <
  -2   2   5      619.88      707.53     11.66 o
  -1   2   5      352.63      351.85      6.17 o
   0   2   5     1636.60     1694.32     22.92 o
   1   2   5      118.07      127.21      2.84 o
   2   2   5     2880.06     2956.55     69.05 o
   3   2   5       13.03       12.27      1.03 o
   4   2   5       13.27       12.01      1.16 o
   5   2   5       19.18       20.93      2.07 o
   6   2   5        0.25        1.55      1.16 <
   7   2   5        1.66        1.81      1.16 <
   8   2   5        1.54        1.94      1.68 <
 -11   3   5        1.53        3.62      2.84 <
 -10   3   5        1.64       -0.13      1.68 <
  -9   3   5        0.04        1.94      2.84 <
  -8   3   5      243.74      222.16      8.90 o
  -7   3   5        0.23        0.65      1.68 <
  -6   3   5       23.20       33.97      3.36 o
  -5   3   5        1.22        3.23      1.03 o
  -4   3   5        3.92        1.94      1.03 <
  -3   3   5      332.30      326.56      5.92 o
  -2   3   5       99.93       97.68      2.58 o
  -1   3   5        0.02        0.78      0.65 <
   0   3   5       14.40       13.69      1.55 o
   1   3   5       21.64       22.99      1.55 o
   2   3   5      124.77      124.78      3.61 o
   3   3   5       66.05       81.60      2.45 o
   4   3   5       42.24       39.52      2.45 o
   5   3   5        0.38        1.03      0.78 <
   6   3   5       18.03       16.53      2.20 o
   7   3   5       19.64       22.73      2.97 o
   8   3   5        2.34        0.52      1.68 <
 -11   4   5        1.16       10.85      4.52 <
 -10   4   5        1.18        1.94      3.62 <
  -9   4   5        0.22        2.58      2.07 <
  -8   4   5       45.04       47.27      3.87 o
  -7   4   5       38.21       45.46      4.52 o
  -6   4   5        0.29       -0.65      1.42 <
  -5   4   5       60.16       61.98      2.71 o
  -4   4   5       77.61       76.04      2.58 o
  -3   4   5       24.29       19.50      1.42 o
  -2   4   5      444.85      435.58      7.46 o
  -1   4   5      393.07      402.87      7.72 o
   0   4   5        7.29       12.66      0.90 o
   1   4   5       11.08       13.43      1.29 o
   2   4   5     1232.89     1263.05     26.60 o
   3   4   5      101.95       98.11      3.49 o
   4   4   5       63.32       63.66      3.10 o
   5   4   5        8.30        8.27      1.94 o
   6   4   5        0.75        0.90      1.16 <
   7   4   5       19.86       22.86      2.33 o
   8   4   5        2.36        1.42      2.07 <
 -11   5   5        0.65        1.55      4.26 <
 -10   5   5        0.51        1.03      2.45 <
  -9   5   5       37.08       33.84      4.65 o
  -8   5   5       26.35       16.92      3.49 o
  -7   5   5       19.49       16.15      2.58 o
  -6   5   5        0.12       -1.03      0.90 <
  -5   5   5        0.02       -0.13      1.03 <
  -4   5   5       51.32       61.21      2.45 o
  -3   5   5      576.61      637.61     11.44 o
  -2   5   5       64.29       72.04      2.07 o
  -1   5   5       23.98       26.09      2.20 o
   0   5   5       32.61       30.86      1.55 o
   1   5   5       90.32       79.13      2.58 o
   2   5   5       38.76       40.55      3.36 o
   3   5   5        2.65        2.71      1.16 <
   4   5   5       10.12       11.24      1.16 o
   5   5   5        1.13        1.16      0.78 <
   6   5   5        2.00        3.49      1.55 <
   7   5   5        1.12        1.55      1.29 <
   8   5   5        9.91        7.88      2.71 <
 -10   6   5        4.09        7.36      3.23 <
  -9   6   5       14.59       -0.26      1.81 <
  -8   6   5       16.38       15.37      3.10 o
  -7   6   5        2.47        1.29      1.16 <
  -6   6   5        6.69        4.52      1.81 <
  -5   6   5        3.25        2.33      1.55 <
  -4   6   5        1.84        3.75      1.29 <
  -3   6   5      119.27      118.34      7.36 o
  -2   6   5       11.24       12.66      1.81 o
  -1   6   5        3.30        5.30      0.90 o
   0   6   5      412.34      413.84      7.08 o
   1   6   5       41.69       40.29      1.94 o
   2   6   5      248.67      270.66      6.45 o
   3   6   5      163.99      169.69      3.74 o
   4   6   5       28.83       32.16      1.68 o
   5   6   5       16.92       18.34      1.68 o
   6   6   5        3.89        2.71      1.16 <
   7   6   5       31.90       38.36      4.65 o
   8   6   5        0.17        0.65      1.68 <
 -10   7   5        0.31       -4.39      3.23 <
  -9   7   5       23.72       25.19      4.00 o
  -8   7   5        0.60        0.00      1.68 <
  -7   7   5        6.95        2.07      2.45 <
  -6   7   5       38.99       44.56      4.78 o
  -5   7   5        2.54        1.29      1.81 <
  -4   7   5       21.88       20.15      4.91 o
  -3   7   5      424.02      443.20     12.36 o
  -2   7   5        8.60        7.10      1.42 o
  -1   7   5        3.61        5.68      1.81 o
   0   7   5        3.47        6.07      1.03 o
   1   7   5       14.21       13.69      1.68 o
   2   7   5       56.54       60.95      3.36 o
   3   7   5       23.11       24.02      2.71 o
   4   7   5        1.73        2.84      1.16 <
   5   7   5        1.82        2.07      1.29 <
   6   7   5        5.98        4.00      1.42 <
   7   7   5        1.10        0.26      1.16 <
   8   7   5        2.16        4.78      2.58 <
 -10   8   5        0.27        4.78      4.26 <
  -9   8   5        3.53        2.84      2.58 <
  -8   8   5        2.62        5.17      3.75 <
  -7   8   5        3.94        3.49      2.20 <
  -6   8   5       26.79       19.37      3.62 o
  -5   8   5       16.81       18.47      5.94 o
  -4   8   5        4.20        5.68      2.58 <
  -3   8   5        6.67        7.23      2.07 o
  -2   8   5      101.32      107.14      3.49 o
  -1   8   5        0.67        1.16      1.16 <
   0   8   5        3.39        1.68      0.90 <
   1   8   5        0.12        1.16      1.03 <
   2   8   5        9.26       13.30      2.33 o
   3   8   5        3.48        4.00      1.55 <
   4   8   5        3.90        3.49      1.16 o
   5   8   5       17.52       14.73      2.45 o
   6   8   5       13.78       12.14      2.20 o
   7   8   5       20.67       25.19      4.52 o
  -9   9   5        0.16        2.58      4.91 <
  -8   9   5        0.09       -0.78      2.97 <
  -7   9   5       10.45        6.33      3.10 <
  -6   9   5        1.57        1.16      2.58 <
  -5   9   5       96.31      108.19      5.94 o
  -4   9   5      455.29      453.97     14.69 o
  -3   9   5      255.36      258.45      6.19 o
  -2   9   5       33.92       28.28      2.84 o
  -1   9   5       19.62       13.43      1.68 o
   0   9   5        8.53       13.56      1.94 o
   1   9   5        4.14        4.78      1.94 <
   2   9   5        2.85        2.45      1.42 <
   3   9   5        0.54        0.39      1.16 <
   4   9   5        0.85        1.03      0.90 <
   5   9   5        0.09       -0.13      1.16 <
   6   9   5        5.04        1.03      2.71 <
   7   9   5        0.18        3.10      2.58 <
  -9  10   5        0.09        3.23      4.26 <
  -8  10   5        0.18        1.55      2.58 <
  -7  10   5        7.01        5.43      2.84 <
  -6  10   5        0.78        2.45      3.23 <
  -5  10   5        2.47        2.07      2.20 <
  -4  10   5       56.79       61.99      4.39 o
  -3  10   5        5.11        6.07      1.68 o
  -2  10   5      379.23      361.00      9.15 o
  -1  10   5       10.93        9.04      2.07 o
   0  10   5       45.89       45.72      2.71 o
   1  10   5       11.28       10.98      2.33 o
   2  10   5        0.15        1.03      1.03 <
   3  10   5       31.85       37.20      2.58 o
   4  10   5        0.21       -0.26      1.03 <
   5  10   5        0.44        0.78      1.16 <
   6  10   5        9.91        8.65      4.91 <
  -9  11   5        0.14        5.17      4.91 <
  -8  11   5        0.83       -0.78      2.84 <
  -7  11   5        0.46        2.84      2.58 <
  -6  11   5        9.89       13.69      2.97 o
  -5  11   5       19.72       16.66      4.00 o
  -4  11   5      132.35      149.23      6.07 o
  -3  11   5       10.41       12.27      2.07 o
  -2  11   5       30.14       26.35      2.97 o
  -1  11   5      210.19      215.73      6.71 o
   0  11   5       36.42       36.68      3.62 o
   1  11   5       22.59       29.45      2.71 o
   2  11   5       49.69       57.47      3.36 o
   3  11   5        2.52        2.58      1.55 <
   4  11   5        0.65        1.29      1.55 <
   5  11   5        1.34        1.68      1.94 <
   6  11   5        0.05       -0.65      2.84 <
  -8  12   5        0.65        2.33      2.71 <
  -7  12   5        0.00       -0.52      2.20 <
  -6  12   5        0.47        1.68      2.84 <
  -5  12   5        7.38        6.07      2.45 <
  -4  12   5       10.90        8.78      2.71 o
  -3  12   5       25.15       24.28      3.23 o
  -2  12   5       75.75       72.70      4.78 o
  -1  12   5       33.99       33.97      3.36 o
   0  12   5       44.63       49.08      3.36 o
   1  12   5        0.47       -0.78      1.29 <
   2  12   5        0.19        0.26      1.29 <
   3  12   5        1.36        0.39      1.68 <
   4  12   5        0.33        0.78      1.42 <
   5  12   5       12.01        9.82      4.26 <
  -7  13   5       13.50       13.30      4.00 o
  -6  13   5        1.16        0.39      1.81 <
  -5  13   5        0.24       -1.29      2.20 <
  -4  13   5        0.78        0.13      1.42 <
  -3  13   5        3.52        4.52      2.45 <
  -2  13   5        0.84        1.16      1.55 <
  -1  13   5        1.35        0.39      1.29 <
   0  13   5        6.24        4.26      2.07 <
   1  13   5        7.96        4.91      2.58 <
   2  13   5        1.40        0.78      1.42 <
   3  13   5        3.48        1.81      1.81 <
   4  13   5        2.47        0.90      2.71 <
   5  13   5        2.59       -0.13      2.84 <
  -7  14   5        5.02        5.55      4.26 <
  -6  14   5       10.97        6.46      3.62 <
  -5  14   5        8.37        5.68      2.71 <
  -4  14   5       11.52        7.36      3.23 <
  -3  14   5        1.48        0.39      2.33 <
  -2  14   5       24.55       26.22      4.26 o
  -1  14   5       22.18       17.70      5.17 o
   0  14   5       20.46       14.21      6.20 <
   1  14   5        0.01        0.13      1.42 <
   2  14   5        3.18        1.55      1.42 <
   3  14   5        1.54        1.16      1.68 <
   4  14   5        6.98        0.39      2.33 <
  -6  15   5        9.72        5.81      3.62 <
  -5  15   5        4.85        3.23      2.58 <
  -4  15   5        8.42        2.84      2.97 <
  -3  15   5        0.18        0.26      1.94 <
  -2  15   5        5.83        1.29      2.58 <
  -1  15   5        6.00        3.23      1.94 <
   0  15   5       10.23        5.30      2.97 <
   1  15   5        1.99        1.16      2.07 <
   2  15   5        3.37        0.39      1.55 <
   3  15   5        1.44        0.26      2.71 <
  -4  16   5        0.13       -0.39      2.33 <
  -3  16   5        0.80        0.13      1.81 <
  -2  16   5        5.90        0.90      2.20 <
  -1  16   5        1.20       -1.68      2.07 <
   0  16   5        7.91        4.00      2.97 <
   1  16   5        0.07        2.45      3.36 <
   2  16   5        0.52       -0.52      2.45 <
  -2  17   5        3.66        0.13      1.81 <
  -1  17   5        0.08        2.45      2.45 <
 -11   0   6        0.19       -3.49      3.49 <
 -10   0   6        1.82        4.65      4.13 <
  -9   0   6       56.55       63.80      8.39 o
  -8   0   6       77.26       85.35      6.97 o
  -7   0   6       55.79       68.44      8.52 o
  -6   0   6       77.23       78.50      6.71 o
  -5   0   6        5.69        4.65      2.45 <
  -4   0   6      210.38      240.32      7.74 o
  -3   0   6       91.13       88.79      3.23 o
  -2   0   6      991.76      972.48     22.10 o
  -1   0   6       42.49       45.45      2.58 o
   0   0   6      334.41      314.36      8.11 o
   1   0   6      169.97      165.61      4.26 o
   2   0   6      130.47      122.98      3.10 o
   3   0   6      151.74      151.24      5.03 o
   4   0   6        2.57        2.84      1.03 <
   5   0   6        7.94        8.01      1.55 o
   6   0   6        2.52        0.78      1.03 <
   7   0   6        5.35        2.97      1.55 <
   8   0   6        1.13        0.13      2.45 <
 -11   1   6        0.20        4.26      3.36 <
 -10   1   6        8.95       12.27      3.62 o
  -9   1   6       21.84       24.15      3.49 o
  -8   1   6       87.12       87.54      5.04 o
  -7   1   6      931.46      904.31     24.66 o
  -6   1   6        1.87        1.55      2.07 <
  -5   1   6       81.72       76.42      3.74 o
  -4   1   6        5.42        5.68      1.55 o
  -3   1   6      172.31      157.71      3.87 o
  -2   1   6      440.67      441.44      7.97 o
  -1   1   6        0.90        0.90      0.52 <
   0   1   6      405.69      405.35      6.05 o
   1   1   6       72.86       75.26      2.71 o
   2   1   6      500.66      484.41      9.65 o
   3   1   6       79.89       82.24      2.58 o
   4   1   6       32.86       31.90      1.42 o
   5   1   6        5.00        6.07      1.16 o
   6   1   6       12.27       12.01      1.68 o
   7   1   6        2.45        1.94      1.16 <
   8   1   6        0.01        0.00      2.33 <
 -11   2   6        7.11        9.30      3.75 <
 -10   2   6        0.61        1.42      2.07 <
  -9   2   6       57.02       63.67      6.33 o
  -8   2   6       39.06       38.36      5.04 o
  -7   2   6      447.49      477.82     14.82 o
  -6   2   6       18.36       19.63      3.87 o
  -5   2   6      193.15      183.41      6.06 o
  -4   2   6      257.72      254.79      5.67 o
  -3   2   6      507.84      570.50     11.70 o
  -2   2   6      619.46      621.35     10.78 o
  -1   2   6      271.53      279.64      4.12 o
   0   2   6       10.27       11.63      1.03 o
   1   2   6      592.64      567.55     10.92 o
   2   2   6      144.14      157.81      5.03 o
   3   2   6        5.82        8.65      1.68 o
   4   2   6        0.55        0.65      1.16 <
   5   2   6        0.53        0.39      0.90 <
   6   2   6        0.76        0.13      1.03 <
   7   2   6        0.55        1.03      2.07 <
   8   2   6        2.50        1.29      1.94 <
 -11   3   6        0.68        2.71      2.33 <
 -10   3   6        0.96        0.65      2.33 <
  -9   3   6       15.79       11.24      3.75 <
  -8   3   6        8.28        5.43      3.49 <
  -7   3   6       13.71       14.47      3.88 o
  -6   3   6       30.18       32.16      2.71 o
  -5   3   6       41.41       44.55      2.58 o
  -4   3   6       14.94       16.02      1.81 o
  -3   3   6      161.90      166.77      4.26 o
  -2   3   6      714.93      732.02     11.54 o
  -1   3   6      388.55      394.77      7.85 o
   0   3   6      235.76      254.82      5.03 o
   1   3   6      192.06      192.55      4.90 o
   2   3   6      200.06      202.25      6.84 o
   3   3   6       23.14       22.60      1.94 o
   4   3   6       66.03       75.80      3.23 o
   5   3   6        1.26        0.00      1.16 <
   6   3   6        7.62        6.46      1.16 o
   7   3   6        2.47        2.45      1.68 <
   8   3   6        1.89       -0.39      2.20 <
 -11   4   6        5.90        8.01      4.13 <
 -10   4   6       11.35        3.75      2.71 <
  -9   4   6        0.08       -0.65      1.81 <
  -8   4   6        7.53       16.28      4.52 o
  -7   4   6       28.31       35.52      4.13 o
  -6   4   6       35.66       37.58      3.10 o
  -5   4   6       77.48       67.26      4.26 o
  -4   4   6       39.79       37.45      1.94 o
  -3   4   6       68.37       76.43      2.58 o
  -2   4   6      447.58      552.23     11.19 o
  -1   4   6      149.47      154.93      5.03 o
   0   4   6       39.25       33.83      1.42 o
   1   4   6        0.08        0.78      0.90 <
   2   4   6      140.42      129.56      4.26 o
   3   4   6        1.38       -0.65      1.16 <
   4   4   6        3.82        6.98      1.81 o
   5   4   6        1.37        1.68      1.68 <
   6   4   6        0.48        1.42      1.55 <
   7   4   6        1.09        0.65      1.16 <
   8   4   6        0.01        0.52      1.42 <
 -11   5   6        0.37        0.65      3.88 <
 -10   5   6        4.45        3.36      3.10 <
  -9   5   6        1.71        0.52      1.94 <
  -8   5   6        2.94        3.10      1.94 <
  -7   5   6       19.86       17.57      2.71 o
  -6   5   6        3.38        1.55      1.42 <
  -5   5   6        3.75        2.33      1.42 <
  -4   5   6      290.67      291.29      6.96 o
  -3   5   6        1.29        0.52      0.78 <
  -2   5   6      397.00      405.76      8.88 o
  -1   5   6       61.35       64.04      2.71 o
   0   5   6       86.81       97.20      2.45 o
   1   5   6      159.58      155.86      3.48 o
   2   5   6      353.85      354.12     11.34 o
   3   5   6       65.51       73.86      3.23 o
   4   5   6       33.86       38.49      2.45 o
   5   5   6        2.31        1.42      1.94 <
   6   5   6        0.03       -0.26      1.16 <
   7   5   6       17.17       13.43      3.49 o
 -10   6   6        0.57        2.58      3.23 <
  -9   6   6        2.33        1.16      2.20 <
  -8   6   6        2.05        0.52      1.42 <
  -7   6   6       25.13       26.22      2.84 o
  -6   6   6        0.59        1.94      1.29 <
  -5   6   6        0.44        1.94      1.68 <
  -4   6   6      167.22      177.80      7.10 o
  -3   6   6      103.53       96.16      2.97 o
  -2   6   6      347.20      360.57      8.76 o
  -1   6   6       67.39       63.14      2.45 o
   0   6   6       93.31      110.63      4.13 o
   1   6   6        2.29        2.84      0.78 o
   2   6   6        0.97        1.42      1.29 <
   3   6   6       32.03       36.81      2.97 o
   4   6   6        6.05        7.62      1.68 o
   5   6   6        3.41        3.62      1.68 <
   6   6   6        2.28        1.55      1.55 <
   7   6   6        0.02        0.13      2.20 <
 -10   7   6        1.46       -0.26      2.07 <
  -9   7   6        2.02       -0.26      2.33 <
  -8   7   6       57.39       63.54      6.20 o
  -7   7   6       43.81       27.90      5.42 o
  -6   7   6        7.00        3.49      2.58 <
  -5   7   6        0.05        0.00      2.84 <
  -4   7   6        3.50        0.65      3.10 <
  -3   7   6      295.29      291.98      8.38 o
  -2   7   6      229.32      243.09      6.58 o
  -1   7   6        4.97        7.10      1.16 o
   0   7   6       14.01       16.02      2.07 o
   1   7   6       21.04       27.25      1.68 o
   2   7   6       41.43       42.10      2.07 o
   3   7   6        3.26        1.29      1.16 <
   4   7   6        1.29        2.45      2.07 <
   5   7   6       12.44       19.51      4.00 o
   6   7   6        4.92        3.88      2.97 <
   7   7   6        4.03        3.49      1.68 <
 -10   8   6        7.16        3.75      3.88 <
  -9   8   6        2.33        1.81      3.49 <
  -8   8   6        8.98        5.43      2.84 <
  -7   8   6        8.17        4.52      3.23 <
  -6   8   6        4.66        5.04      2.71 <
  -5   8   6        5.65        5.43      5.81 <
  -4   8   6       63.37       61.47      5.68 o
  -3   8   6        0.62        1.03      1.42 <
  -2   8   6        7.84        9.04      1.55 o
  -1   8   6       18.97       22.22      2.07 o
   0   8   6        5.89        5.94      1.94 o
   1   8   6       32.21       32.29      1.81 o
   2   8   6       24.58       28.03      2.32 o
   3   8   6       35.46       36.55      3.49 o
   4   8   6        2.05        1.16      1.29 <
   5   8   6        0.43        0.65      2.71 <
   6   8   6        5.66        3.75      3.10 <
   7   8   6        2.21        7.62      3.88 <
  -9   9   6        0.04       -0.52      3.36 <
  -8   9   6        3.66        1.42      2.71 <
  -7   9   6        9.18        3.49      2.97 <
  -6   9   6        2.73        3.10      3.10 <
  -5   9   6        3.70        1.29      1.81 <
  -4   9   6        6.41        6.85      1.81 o
  -3   9   6        7.34        6.98      1.68 o
  -2   9   6       97.35       90.24      4.13 o
  -1   9   6        7.52        8.01      1.55 o
   0   9   6       48.60       51.40      2.32 o
   1   9   6       27.98       28.29      1.94 o
   2   9   6        6.66        9.82      2.33 o
   3   9   6        5.08        4.78      1.81 <
   4   9   6        5.98        5.81      1.68 o
   5   9   6        0.14       -0.78      2.20 <
   6   9   6        4.38        4.91      4.26 <
  -9  10   6        8.74        5.30      4.13 <
  -8  10   6        0.28       -0.13      2.71 <
  -7  10   6       23.68       12.01      3.49 o
  -6  10   6       50.84       54.89      6.07 o
  -5  10   6      104.76      107.03      6.46 o
  -4  10   6       93.35       94.00      6.58 o
  -3  10   6      232.27      240.22      6.58 o
  -2  10   6      204.32      198.96      5.81 o
  -1  10   6      103.03      111.03      4.26 o
   0  10   6       18.72       22.73      2.07 o
   1  10   6       65.48       80.06      3.87 o
   2  10   6        2.01        1.81      1.55 <
   3  10   6        2.37        2.20      1.55 <
   4  10   6        1.18        0.90      1.29 <
   5  10   6        2.45        3.75      2.58 <
   6  10   6        0.49       -1.03      1.81 <
  -9  11   6        0.07        2.97      3.23 <
  -8  11   6        5.25        4.65      3.10 <
  -7  11   6        4.73        3.10      3.49 <
  -6  11   6       15.11       11.75      3.49 o
  -5  11   6       31.18       24.54      4.26 o
  -4  11   6       77.94       93.75      4.78 o
  -3  11   6       90.79       90.90      4.52 o
  -2  11   6       25.84       28.29      2.45 o
  -1  11   6        2.35        4.00      1.55 <
   0  11   6       11.52        9.69      2.58 o
   1  11   6        0.29        0.52      1.16 <
   2  11   6        2.82        0.90      1.29 <
   3  11   6        5.17        1.42      1.68 <
   4  11   6        0.13       -0.90      2.58 <
   5  11   6        0.90        1.81      2.33 <
  -8  12   6        0.48        1.94      2.84 <
  -7  12   6        2.41        0.39      1.94 <
  -6  12   6        3.19        1.81      2.97 <
  -5  12   6       10.88        3.62      2.71 <
  -4  12   6        2.74        2.07      1.94 <
  -3  12   6       68.30       65.60      4.00 o
  -2  12   6       82.65       88.19      4.26 o
  -1  12   6        7.43        6.59      2.07 o
   0  12   6        9.59        8.78      1.68 o
   1  12   6        0.31        0.78      1.29 <
   2  12   6        2.63        0.26      1.16 <
   3  12   6        0.79       -0.13      1.16 <
   4  12   6        0.01       -0.65      1.55 <
   5  12   6        0.16        2.97      3.49 <
  -7  13   6        0.97        3.23      3.36 <
  -6  13   6        0.02        1.03      2.07 <
  -5  13   6        8.73        5.43      3.10 <
  -4  13   6        3.67        2.07      1.94 <
  -3  13   6       30.94       38.62      3.10 o
  -2  13   6       11.97        6.85      2.45 <
  -1  13   6        3.44        1.94      1.55 <
   0  13   6       12.78        6.85      1.94 o
   1  13   6        0.33        0.90      1.29 <
   2  13   6        0.29       -0.78      1.42 <
   3  13   6        3.52        1.55      2.20 <
   4  13   6        3.60        0.52      3.23 <
  -7  14   6       10.72        4.78      3.10 <
  -6  14   6        6.39        3.49      2.71 <
  -5  14   6        6.46        2.45      2.84 <
  -4  14   6       29.37       15.37      4.26 o
  -3  14   6       31.73       28.29      3.75 o
  -2  14   6        9.85        4.78      2.71 <
  -1  14   6       17.60       12.40      3.23 o
   0  14   6        1.83        1.29      1.81 <
   1  14   6        2.30        1.68      1.55 <
   2  14   6        5.00        2.45      2.33 <
   3  14   6        0.45        1.16      2.58 <
  -5  15   6        0.88        0.13      2.33 <
  -4  15   6        0.07       -0.39      2.20 <
  -3  15   6        0.00        0.39      1.94 <
  -2  15   6        4.24        2.45      2.45 <
  -1  15   6        0.46        0.78      1.55 <
   0  15   6        1.52        0.52      1.81 <
   1  15   6        0.22       -0.26      2.07 <
   2  15   6        5.24       -0.13      1.16 <
  -4  16   6        4.30        0.39      2.33 <
  -3  16   6        0.23        0.26      2.07 <
  -2  16   6        0.70       -0.26      1.94 <
  -1  16   6        2.46        2.58      2.33 <
   0  16   6        0.39        0.78      2.07 <
   1  16   6        0.60        0.26      1.16 <
 -11   1   7        1.87        2.84      3.10 <
 -10   1   7        3.12        4.65      2.45 <
  -9   1   7        1.84        0.00      2.20 <
  -8   1   7       67.86       68.57      5.17 o
  -7   1   7       25.71       32.55      3.62 o
  -6   1   7       67.04       60.17      3.62 o
  -5   1   7      103.93       87.00      3.49 o
  -4   1   7        6.16        6.98      1.55 o
  -3   1   7      402.83      468.88      9.01 o
  -2   1   7       32.42       32.93      1.55 o
  -1   1   7      580.90      559.67      9.38 o
   0   1   7       15.85       15.76      1.03 o
   1   1   7      139.68      150.59      4.65 o
   2   1   7        6.85        4.65      1.16 o
   3   1   7      148.97      164.29      4.90 o
   4   1   7        9.68        8.91      1.94 o
   5   1   7        9.17        4.39      1.03 o
   6   1   7        1.45       -0.13      0.65 <
   7   1   7        3.18       -0.13      1.68 <
 -11   2   7        0.50       -1.16      2.58 <
 -10   2   7        0.02        0.13      1.81 <
  -9   2   7        3.64        2.33      2.07 <
  -8   2   7       44.68       44.82      4.78 o
  -7   2   7      553.96      504.99     13.52 o
  -6   2   7      283.07      289.21      7.99 o
  -5   2   7        0.01        1.16      1.16 <
  -4   2   7      357.24      369.27      8.76 o
  -3   2   7       20.86       21.96      1.55 o
  -2   2   7       95.49      100.41      3.23 o
  -1   2   7      143.62      140.11      3.10 o
   0   2   7      123.73      121.17      2.84 o
   1   2   7        1.26        0.65      1.03 <
   2   2   7       80.20       73.98      3.49 o
   3   2   7       72.65       68.05      3.23 o
   4   2   7       12.10        9.95      2.45 o
   5   2   7        0.41       -0.52      1.29 <
   6   2   7        1.34        1.81      1.81 <
   7   2   7        3.34        1.42      2.07 <
 -11   3   7        0.75       -0.65      2.33 <
 -10   3   7        0.79        1.94      2.45 <
  -9   3   7        2.05        5.43      2.71 <
  -8   3   7       24.48       32.55      3.49 o
  -7   3   7        0.00        0.65      1.94 <
  -6   3   7       15.97       17.57      2.84 o
  -5   3   7       51.49       58.11      2.97 o
  -4   3   7       46.18       43.26      2.45 o
  -3   3   7       26.71       35.77      2.32 o
  -2   3   7       39.49       40.68      2.97 o
  -1   3   7        0.07       -0.65      0.78 <
   0   3   7       56.27       48.16      2.20 o
   1   3   7       30.04       26.48      1.68 o
   2   3   7       53.34       48.81      3.49 o
   3   3   7      441.09      447.45     11.08 o
   4   3   7        1.63        2.97      1.55 <
   5   3   7       21.54       20.41      2.20 o
   6   3   7        0.10        0.13      1.03 <
   7   3   7        2.76        4.13      1.81 <
 -11   4   7        3.66        2.33      3.36 <
 -10   4   7        0.04        0.65      2.45 <
  -9   4   7        0.03       -0.26      3.10 <
  -8   4   7       60.23       72.06      6.72 o
  -7   4   7      246.84      272.58     11.74 o
  -6   4   7       22.11       20.54      2.71 o
  -5   4   7        6.67        5.30      1.55 o
  -4   4   7       21.07       24.54      2.07 o
  -3   4   7      297.90      297.17      5.54 o
  -2   4   7       49.53       48.81      1.81 o
  -1   4   7       15.78       18.21      1.29 o
   0   4   7      125.97      121.31      2.84 o
   1   4   7       47.45       55.14      4.00 o
   2   4   7        0.10        1.55      1.42 <
   3   4   7       51.45       59.02      3.87 o
   4   4   7        0.10        0.13      1.03 <
   5   4   7        3.46        3.75      1.81 <
   6   4   7        2.90        4.00      2.20 <
   7   4   7        3.04        4.13      1.94 <
 -11   5   7        0.42        2.20      4.13 <
 -10   5   7        0.50        4.52      4.00 <
  -9   5   7        0.20        1.81      1.55 <
  -8   5   7        6.87        7.36      3.36 <
  -7   5   7        3.22        0.65      1.55 <
  -6   5   7       33.98       31.13      3.36 o
  -5   5   7        0.16        0.90      0.90 <
  -4   5   7      151.21      150.07      4.26 o
  -3   5   7       84.78       96.69      3.23 o
  -2   5   7      293.04      291.92      6.32 o
  -1   5   7      192.27      198.38      4.64 o
   0   5   7        2.02        3.23      0.78 o
   1   5   7       10.35       13.95      2.45 o
   2   5   7       29.33       39.26      3.75 o
   3   5   7      188.06      210.47      6.19 o
   4   5   7       41.01       49.08      3.62 o
   5   5   7       23.60       31.52      3.23 o
   6   5   7        0.38        0.65      1.42 <
   7   5   7        1.42        2.07      1.94 <
 -10   6   7        3.78       -0.52      2.20 <
  -9   6   7        1.23        0.78      1.55 <
  -8   6   7       82.87       92.20      4.91 o
  -7   6   7       26.75       25.19      2.58 o
  -6   6   7        1.89        1.29      1.29 <
  -5   6   7       53.42       56.05      2.84 o
  -4   6   7       68.00       67.92      3.23 o
  -3   6   7       73.37       61.20      2.84 o
  -2   6   7       48.33       33.70      3.36 o
  -1   6   7       69.40       69.85      3.87 o
   0   6   7       24.16       22.34      2.07 o
   1   6   7       11.94       12.53      1.29 o
   2   6   7       41.00       37.58      3.62 o
   3   6   7        0.02       -0.26      1.16 <
   4   6   7       10.34        5.81      1.68 o
   5   6   7        0.72        2.20      1.55 <
   6   6   7        0.45        0.26      1.42 <
   7   6   7        0.00        0.26      1.16 <
 -10   7   7        0.03       -0.13      2.45 <
  -9   7   7        3.05        0.00      1.68 <
  -8   7   7        0.06        1.03      1.94 <
  -7   7   7        1.64        0.65      1.81 <
  -6   7   7       23.01       21.31      2.58 o
  -5   7   7        0.09       -0.26      1.55 <
  -4   7   7       51.00       53.46      3.87 o
  -3   7   7       28.72       29.96      4.13 o
  -2   7   7      285.25      305.05      7.74 o
  -1   7   7       21.13       23.77      1.68 o
   0   7   7        8.56        7.49      1.16 o
   1   7   7        7.18        5.17      1.03 o
   2   7   7        1.96        1.29      1.42 <
   3   7   7       33.37       35.91      4.13 o
   4   7   7        5.60        4.78      2.45 <
   5   7   7       11.62       11.37      3.75 o
   6   7   7        0.76        1.16      2.33 <
 -10   8   7        5.86        2.58      3.88 <
  -9   8   7        7.19        2.07      3.88 <
  -8   8   7        7.25        5.30      2.97 <
  -7   8   7       14.94       17.83      3.62 o
  -6   8   7        4.63        1.68      2.71 <
  -5   8   7       32.64       39.39      5.30 o
  -4   8   7       88.72       93.61      5.42 o
  -3   8   7       82.48       74.11      3.74 o
  -2   8   7      149.52      162.74      4.65 o
  -1   8   7        0.10       -0.39      1.03 <
   0   8   7        3.27        2.20      1.29 <
   1   8   7        2.30        1.55      1.03 <
   2   8   7        0.06       -0.13      0.90 <
   3   8   7       14.71        9.95      2.33 o
   4   8   7        0.37       -0.78      1.42 <
   5   8   7        0.55        1.03      2.20 <
   6   8   7        0.04        0.00      2.20 <
  -9   9   7        0.02        1.42      4.78 <
  -8   9   7        0.63        0.78      2.58 <
  -7   9   7        0.48        1.42      2.84 <
  -6   9   7       25.66       20.41      4.65 o
  -5   9   7        0.38       -0.90      2.84 <
  -4   9   7        3.23        3.62      1.55 <
  -3   9   7       92.32       93.74      4.65 o
  -2   9   7       86.38       92.45      4.00 o
  -1   9   7       88.47       92.45      3.23 o
   0   9   7        9.36        9.04      1.55 o
   1   9   7        2.20        0.90      1.03 <
   2   9   7        1.15        0.13      0.90 <
   3   9   7        8.98        5.68      2.84 <
   4   9   7        0.73        2.33      1.68 <
   5   9   7        0.00        0.00      1.94 <
   6   9   7        0.35        1.68      2.33 <
  -9  10   7        0.77        1.16      3.88 <
  -8  10   7        2.77        2.58      3.36 <
  -7  10   7        0.08        0.52      1.94 <
  -6  10   7        5.17        6.46      3.62 <
  -5  10   7        8.18        9.69      3.10 o
  -4  10   7        1.84        1.03      1.55 <
  -3  10   7       87.47       83.93      4.13 o
  -2  10   7        6.52        5.81      1.68 o
  -1  10   7        1.08        0.13      0.90 <
   0  10   7        6.40        3.23      1.42 <
   1  10   7        1.83        1.29      1.29 <
   2  10   7        2.98        2.84      1.29 <
   3  10   7       12.93       13.82      2.20 o
   4  10   7        1.73        0.90      1.55 <
   5  10   7        0.01        1.16      2.71 <
  -8  11   7        0.00       -0.90      2.45 <
  -7  11   7        7.47        4.91      3.10 <
  -6  11   7        0.07       -1.03      2.71 <
  -5  11   7        5.81        3.23      2.71 <
  -4  11   7        9.48        8.53      3.75 <
  -3  11   7        0.01        0.65      1.29 <
  -2  11   7        2.00        2.97      1.42 <
  -1  11   7      154.77      159.03      5.03 o
   0  11   7        9.80       10.98      2.20 o
   1  11   7       33.42       37.20      3.10 o
   2  11   7        0.32       -0.13      1.29 <
   3  11   7        1.40        1.94      1.94 <
   4  11   7        1.26        1.29      1.68 <
   5  11   7        0.40        4.65      2.84 <
  -8  12   7        1.72        1.42      3.49 <
  -7  12   7        0.38        2.07      2.84 <
  -6  12   7        0.18        0.00      1.94 <
  -5  12   7        0.01        1.16      3.10 <
  -4  12   7       15.15        8.53      3.23 <
  -3  12   7        5.75        6.72      2.20 o
  -2  12   7        2.45        2.97      1.94 <
  -1  12   7        0.83        1.03      1.42 <
   0  12   7        2.79        0.78      1.29 <
   1  12   7        0.02        0.26      1.03 <
   2  12   7        0.68        1.81      1.55 <
   3  12   7        0.01        2.33      2.07 <
   4  12   7        1.68        0.90      1.81 <
  -7  13   7        0.16       -0.39      2.97 <
  -6  13   7       10.54        2.58      3.10 <
  -5  13   7        4.08        0.26      1.81 <
  -4  13   7        0.17        0.39      1.94 <
  -3  13   7        4.69        3.10      1.81 <
  -2  13   7        3.47        3.36      2.20 <
  -1  13   7        5.67        5.30      1.94 <
   0  13   7       24.79       29.06      3.10 o
   1  13   7        4.82        4.00      2.58 <
   2  13   7        0.03        0.78      1.16 <
   3  13   7        3.42        2.97      2.97 <
   4  13   7        0.25        6.72      3.88 <
  -6  14   7       11.27        3.10      2.84 <
  -5  14   7        4.61        0.26      1.81 <
  -4  14   7        1.53        0.26      2.07 <
  -3  14   7        4.99        2.33      2.45 <
  -2  14   7        8.78        6.85      2.71 <
  -1  14   7        0.80        0.39      1.68 <
   0  14   7        5.83        2.71      3.23 <
   1  14   7        2.36        0.78      1.94 <
   2  14   7        0.31        2.71      3.36 <
   3  14   7        4.29        1.16      4.13 <
  -5  15   7        0.31       -0.65      2.58 <
  -4  15   7        3.36        0.26      2.07 <
  -3  15   7        0.00        0.00      1.55 <
  -2  15   7        5.36        3.36      1.94 <
  -1  15   7       22.85       22.22      3.23 o
   0  15   7        3.99        0.90      1.94 <
   1  15   7       15.64       10.08      3.62 <
  -3  16   7        5.68        0.13      2.20 <
  -2  16   7        0.44       -0.13      1.68 <
  -1  16   7        0.07        2.71      2.84 <
 -11   0   8        0.08        4.91      6.07 <
 -10   0   8        2.35        1.94      3.23 <
  -9   0   8        7.79        5.30      3.49 <
  -8   0   8        2.20        2.33      3.49 <
  -7   0   8        4.71        5.68      4.65 <
  -6   0   8      535.91      513.15     18.67 o
  -5   0   8        4.55        8.65      1.94 o
  -4   0   8      473.02      488.33     14.67 o
  -3   0   8        9.01       14.85      2.20 o
  -2   0   8     1377.49     1373.74     42.65 o
  -1   0   8        8.21        8.14      1.55 o
   0   0   8       13.55        9.30      1.29 o
   1   0   8        0.24        0.52      0.90 <
   2   0   8        8.65       12.40      1.94 o
   3   0   8      370.48      375.90      8.64 o
   4   0   8       23.76       18.73      2.84 o
   5   0   8       15.90       13.05      2.45 o
   6   0   8        0.32        0.13      2.45 <
   7   0   8        1.68       -0.13      4.39 <
 -11   1   8        3.99        3.10      3.62 <
 -10   1   8        7.05        3.88      3.49 <
  -9   1   8        0.11        1.55      2.58 <
  -8   1   8       99.61      102.90      6.07 o
  -7   1   8      624.57      603.68     19.05 o
  -6   1   8      830.17      820.32     17.99 o
  -5   1   8       64.63       68.43      3.36 o
  -4   1   8       65.61       74.63      2.84 o
  -3   1   8       22.83       25.19      2.07 o
  -2   1   8        0.09        1.68      0.65 <
  -1   1   8       84.06       97.72      2.32 o
   0   1   8        4.06        4.52      1.16 o
   1   1   8        0.45        0.00      0.90 <
   2   1   8       13.03       11.75      1.42 o
   3   1   8       15.98       13.05      2.07 o
   4   1   8        0.00       -0.39      1.03 <
   5   1   8        0.40        0.00      0.78 <
   6   1   8        0.10        5.43      2.97 <
   7   1   8        0.12        5.81      3.36 <
 -11   2   8        0.84       -0.13      2.20 <
 -10   2   8        6.17        5.81      3.62 <
  -9   2   8        0.34       -0.52      1.55 <
  -8   2   8       25.01       29.84      3.49 o
  -7   2   8        0.80        0.00      1.42 <
  -6   2   8       20.07       17.44      2.84 o
  -5   2   8       32.67       31.00      2.32 o
  -4   2   8       12.56        8.14      1.42 o
  -3   2   8       14.55       10.98      1.42 o
  -2   2   8        3.23        5.94      1.42 o
  -1   2   8       47.71       48.68      1.68 o
   0   2   8       32.56       32.03      1.55 o
   1   2   8       17.70       21.83      2.20 o
   2   2   8       37.63       32.29      2.58 o
   3   2   8       18.06       10.85      2.33 o
   4   2   8        7.72        6.98      1.55 o
   5   2   8        1.84        3.88      1.55 <
   6   2   8        0.54        1.94      1.42 <
   7   2   8        0.05        1.94      3.88 <
 -11   3   8        1.13        1.03      2.20 <
 -10   3   8        6.21        4.00      2.58 <
  -9   3   8        2.47        1.29      1.81 <
  -8   3   8        3.33        4.52      1.68 <
  -7   3   8        0.01       -0.52      1.42 <
  -6   3   8      371.18      376.22     11.60 o
  -5   3   8        9.63        4.39      1.42 o
  -4   3   8       78.72       75.14      2.97 o
  -3   3   8       10.57       10.08      1.42 o
  -2   3   8      295.97      297.98      6.19 o
  -1   3   8       87.66       81.46      2.19 o
   0   3   8       43.99       35.90      2.58 o
   1   3   8       18.79       27.25      1.68 o
   2   3   8       18.09       13.95      3.23 o
   3   3   8       35.64       37.07      2.45 o
   4   3   8        1.88       -0.13      0.78 <
   5   3   8        0.89        0.52      1.16 <
   6   3   8        1.88       -0.52      1.42 <
   7   3   8        0.05        2.33      3.62 <
 -11   4   8       13.36       13.05      4.26 o
 -10   4   8        0.01        0.39      2.07 <
  -9   4   8        2.42        1.03      1.81 <
  -8   4   8        1.98        2.07      1.94 <
  -7   4   8       10.97        7.75      2.84 <
  -6   4   8       28.42       23.38      2.84 o
  -5   4   8        4.09        5.68      1.55 o
  -4   4   8        0.08       -0.13      0.90 <
  -3   4   8       34.11       32.29      1.81 o
  -2   4   8      328.53      353.48      6.70 o
  -1   4   8       30.28       33.45      2.20 o
   0   4   8       16.93       20.54      1.42 o
   1   4   8        0.82        1.29      1.29 <
   2   4   8       78.98       77.34      3.62 o
   3   4   8       48.09       60.18      4.00 o
   4   4   8        1.82        0.78      0.90 <
   5   4   8       13.91       11.24      2.45 o
   6   4   8        0.43        0.39      1.42 <
 -10   5   8        3.06        0.13      1.68 <
  -9   5   8        2.78        2.84      2.20 <
  -8   5   8       59.92       60.18      4.26 o
  -7   5   8       27.28       20.80      3.49 o
  -6   5   8       25.91       23.51      3.49 o
  -5   5   8        1.61        2.71      1.68 <
  -4   5   8        2.85        2.07      1.16 <
  -3   5   8       94.64       92.56      3.87 o
  -2   5   8       72.21       87.28      4.00 o
  -1   5   8       22.18       27.51      1.81 o
   0   5   8       83.55       85.99      2.58 o
   1   5   8        0.11       -0.26      1.16 <
   2   5   8        1.26        0.52      2.07 <
   3   5   8       46.18       46.75      3.36 o
   4   5   8        1.13        0.39      1.03 <
   5   5   8        1.00        0.13      1.68 <
   6   5   8        1.87       -0.39      1.42 <
 -10   6   8        2.65        3.10      2.84 <
  -9   6   8        0.03        0.90      1.55 <
  -8   6   8        1.47       -0.65      2.07 <
  -7   6   8        5.09        4.13      2.07 <
  -6   6   8       19.17       11.75      2.84 o
  -5   6   8        0.29       -0.39      1.16 <
  -4   6   8        2.00        2.71      1.68 <
  -3   6   8        2.20        1.68      1.42 <
  -2   6   8        2.20        3.36      1.16 <
  -1   6   8      206.60      203.57      4.64 o
   0   6   8        6.94        8.01      1.29 o
   1   6   8       16.75       11.11      2.33 o
   2   6   8        0.38        1.55      1.55 <
   3   6   8       17.05       18.34      2.84 o
   4   6   8        5.40        1.16      2.07 <
   5   6   8        3.14        2.20      1.81 <
   6   6   8        1.25        0.90      1.68 <
 -10   7   8        2.65        0.00      2.97 <
  -9   7   8       11.11       -0.13      1.55 <
  -8   7   8        0.20       -0.65      1.81 <
  -7   7   8       72.42       57.21      4.26 o
  -6   7   8       29.90       18.47      2.84 o
  -5   7   8       40.91       28.54      3.36 o
  -4   7   8       23.75       27.25      2.45 o
  -3   7   8       85.91       87.28      3.74 o
  -2   7   8       81.21       64.69      4.91 o
  -1   7   8       19.53       16.53      1.81 o
   0   7   8       16.54       18.47      1.55 o
   1   7   8        0.31        2.07      1.42 <
   2   7   8        2.74        3.10      2.07 <
   3   7   8       14.78       11.24      4.13 <
   4   7   8        0.27        0.00      1.42 <
   5   7   8        0.43        0.78      1.42 <
   6   7   8        0.35        0.39      2.20 <
 -10   8   8        0.90        0.78      3.10 <
  -9   8   8        0.50        1.29      2.71 <
  -8   8   8        4.10        2.45      2.58 <
  -7   8   8       30.72       43.14      5.42 o
  -6   8   8        4.16        3.23      2.71 <
  -5   8   8       56.47       64.83      5.04 o
  -4   8   8        0.01       -0.39      1.68 <
  -3   8   8       98.43       97.35      6.84 o
  -2   8   8       66.14       69.34      2.97 o
  -1   8   8      109.62      110.64      4.13 o
   0   8   8       61.84       65.08      3.49 o
   1   8   8       32.68       27.51      1.94 o
   2   8   8       35.48       40.43      4.65 o
   3   8   8        0.32       -0.26      1.29 <
   4   8   8        2.04        0.78      1.68 <
   5   8   8        0.01        0.52      1.68 <
  -9   9   8        3.02        1.42      5.43 <
  -8   9   8        1.50        0.90      2.84 <
  -7   9   8        8.37        4.13      3.49 <
  -6   9   8       49.89       49.59      6.33 o
  -5   9   8       14.61       14.34      4.91 <
  -4   9   8       66.82       61.98      4.65 o
  -3   9   8       93.39      100.58      4.91 o
  -2   9   8       57.54       59.66      3.10 o
  -1   9   8       76.87       83.03      3.49 o
   0   9   8       45.01       44.69      2.20 o
   1   9   8        1.09        0.90      1.16 <
   2   9   8       10.94       10.85      2.45 o
   3   9   8        0.01       -0.13      1.29 <
   4   9   8        1.37        1.03      1.55 <
   5   9   8        0.06       -0.90      2.07 <
  -9  10   8        0.44        1.03      3.23 <
  -8  10   8        0.61        1.29      3.62 <
  -7  10   8        1.51        2.97      2.71 <
  -6  10   8        3.62        3.23      4.00 <
  -5  10   8        0.74       -1.16      2.07 <
  -4  10   8        0.49        1.55      2.07 <
  -3  10   8       30.52       27.25      2.84 o
  -2  10   8       20.96       20.41      2.71 o
  -1  10   8       13.24       13.43      2.33 o
   0  10   8       26.47       27.00      2.07 o
   1  10   8       25.81       27.00      2.58 o
   2  10   8        1.49        0.26      1.03 <
   3  10   8        4.28        3.23      2.97 <
   4  10   8        0.04        1.03      1.81 <
   5  10   8        0.39        0.00      2.33 <
  -8  11   8        4.39        4.65      3.23 <
  -7  11   8        0.01        0.13      2.20 <
  -6  11   8        6.97        2.84      2.71 <
  -5  11   8       12.65        7.88      2.97 <
  -4  11   8       52.86       51.27      3.87 o
  -3  11   8        0.10        0.78      2.58 <
  -2  11   8      119.10      127.56      5.42 o
  -1  11   8       16.26       14.73      2.33 o
   0  11   8        3.87        2.45      1.55 <
   1  11   8        0.90        0.26      1.16 <
   2  11   8        4.20        4.52      2.71 <
   3  11   8        1.16        0.78      2.33 <
   4  11   8        0.86        1.16      1.81 <
  -8  12   8        2.12        5.81      4.65 <
  -7  12   8        2.49        2.84      3.75 <
  -6  12   8       10.42       11.63      4.00 <
  -5  12   8        2.77        1.42      2.84 <
  -4  12   8       13.34       11.37      3.23 o
  -3  12   8       15.47        9.69      3.23 <
  -2  12   8        5.10        4.00      2.58 <
  -1  12   8       27.73       25.83      3.49 o
   0  12   8        7.58        3.88      1.42 <
   1  12   8        4.13        1.03      1.42 <
   2  12   8        1.25        4.52      2.71 <
   3  12   8        0.47        1.16      2.20 <
  -7  13   8        5.84        3.10      3.23 <
  -6  13   8        4.08       -1.16      2.84 <
  -5  13   8       17.81        6.59      4.00 <
  -4  13   8        6.96        3.62      3.62 <
  -3  13   8       51.31       62.25      4.52 o
  -2  13   8       26.15       14.47      3.49 o
  -1  13   8        0.02       -0.65      1.55 <
   0  13   8       10.29        5.55      1.81 o
   1  13   8        0.52       -0.78      1.42 <
   2  13   8        0.59        3.10      3.88 <
   3  13   8        2.69        5.43      3.10 <
  -6  14   8        1.10        0.39      2.97 <
  -5  14   8        5.33        2.58      2.71 <
  -4  14   8        1.52        0.26      2.20 <
  -3  14   8        3.67        2.20      2.45 <
  -2  14   8        0.00        0.78      2.58 <
  -1  14   8        6.83        2.33      2.58 <
   0  14   8        7.53        3.49      2.33 <
   1  14   8        5.69        0.52      3.49 <
   2  14   8        0.01        0.65      6.98 <
  -4  15   8        0.08        0.00      2.20 <
  -3  15   8        8.18        1.55      2.58 <
  -2  15   8        4.96        3.88      3.36 <
  -1  15   8        1.15        1.16      1.94 <
   0  15   8        0.29        0.78      1.81 <
 -11   1   9        0.83        2.58      3.10 <
 -10   1   9        0.56        2.58      2.45 <
  -9   1   9        7.78        8.01      2.71 <
  -8   1   9        3.11        3.49      2.33 <
  -7   1   9       31.90       38.62      3.36 o
  -6   1   9      101.26      108.58      4.52 o
  -5   1   9       91.70       94.89      3.49 o
  -4   1   9        0.15       -0.78      1.55 <
  -3   1   9       11.29       12.27      1.94 o
  -2   1   9        1.93        3.23      0.90 o
  -1   1   9        7.94        8.40      1.29 o
   0   1   9       16.38       21.83      1.68 o
   1   1   9        1.98        4.00      1.81 <
   2   1   9        6.62        5.55      1.29 o
   3   1   9        6.70        4.52      1.42 o
   4   1   9       26.87       18.47      3.10 o
   5   1   9        0.34       -0.26      2.58 <
   6   1   9        0.02       -0.90      3.88 <
 -11   2   9        5.42        3.36      3.36 <
 -10   2   9        4.62        4.13      3.23 <
  -9   2   9        3.42        3.23      2.84 <
  -8   2   9       14.85       15.89      3.36 o
  -7   2   9      210.47      213.16      7.23 o
  -6   2   9      144.76      133.85      5.42 o
  -5   2   9       82.25       77.08      4.00 o
  -4   2   9       80.70       87.41      4.00 o
  -3   2   9        0.09       -0.65      0.78 <
  -2   2   9      219.16      241.07      5.16 o
  -1   2   9        3.06        5.04      1.03 o
   0   2   9       61.98       64.31      1.94 o
   1   2   9       51.04       47.27      2.84 o
   2   2   9        1.88        2.07      1.55 <
   3   2   9        0.06        0.13      0.90 <
   4   2   9       25.16       27.90      3.10 o
   5   2   9        0.19        2.71      2.71 <
   6   2   9        5.33        8.65      3.75 <
 -11   3   9        0.12        0.78      1.81 <
 -10   3   9        6.89        3.62      2.58 <
  -9   3   9        2.60       -0.26      1.68 <
  -8   3   9       37.91       46.11      3.62 o
  -7   3   9       29.30       22.60      4.52 o
  -6   3   9       43.36       33.45      3.62 o
  -5   3   9       29.20       24.02      2.07 o
  -4   3   9       98.04       95.40      2.97 o
  -3   3   9       45.50       34.87      2.32 o
  -2   3   9       37.23       32.03      2.07 o
  -1   3   9       78.44       80.70      2.58 o
   0   3   9       44.30       50.50      2.45 o
   1   3   9       60.86       65.99      2.84 o
   2   3   9        0.76        1.16      1.29 <
   3   3   9       16.04        9.43      1.94 o
   4   3   9       55.15       55.02      5.30 o
   5   3   9        1.84        2.20      1.94 <
   6   3   9        0.22        1.03      4.26 <
 -10   4   9        1.56        2.33      2.07 <
  -9   4   9        9.06        4.00      2.33 <
  -8   4   9        3.30        1.81      1.81 <
  -7   4   9       25.80       22.99      4.65 o
  -6   4   9      225.26      207.07      5.93 o
  -5   4   9        5.45        4.78      1.55 o
  -4   4   9       12.31       11.37      1.94 o
  -3   4   9      100.83      100.57      3.74 o
  -2   4   9        0.01       -0.65      0.78 <
  -1   4   9      271.54      277.77      6.06 o
   0   4   9        3.72        3.23      1.68 <
   1   4   9       69.18       75.15      3.62 o
   2   4   9        0.00       -0.78      1.03 <
   3   4   9        0.97        1.81      1.16 <
   4   4   9        9.39        5.94      1.81 o
   5   4   9        1.81        0.26      1.29 <
   6   4   9        4.10        8.53      4.52 <
 -10   5   9        5.64       -0.52      2.45 <
  -9   5   9        1.23        1.16      2.07 <
  -8   5   9        0.01        0.00      2.20 <
  -7   5   9       54.84       52.05      4.26 o
  -6   5   9       53.46       38.23      3.23 o
  -5   5   9       10.45       12.14      2.84 o
  -4   5   9       48.66       45.07      4.13 o
  -3   5   9      248.40      249.96      6.32 o
  -2   5   9        2.22        2.07      1.16 <
  -1   5   9        2.30        3.10      1.29 <
   0   5   9        6.24        4.78      2.07 <
   1   5   9        0.99        0.65      1.29 <
   2   5   9        3.39        2.71      1.81 <
   3   5   9       33.51       13.17      2.07 o
   4   5   9       11.90        6.46      1.42 o
   5   5   9        1.01        1.42      1.42 <
   6   5   9        0.02        0.65      2.84 <
 -10   6   9        1.10       -0.13      2.07 <
  -9   6   9        2.82        4.39      2.33 <
  -8   6   9        0.98       -0.65      1.42 <
  -7   6   9       18.24       14.60      2.58 o
  -6   6   9       24.57       23.77      2.58 o
  -5   6   9       40.19       40.94      3.23 o
  -4   6   9        0.40        0.78      1.55 <
  -3   6   9       41.06       43.91      2.45 o
  -2   6   9        3.28        4.65      1.55 <
  -1   6   9      233.57      254.26      6.06 o
   0   6   9        2.95        1.03      0.78 <
   1   6   9        3.52        4.13      1.55 <
   2   6   9        0.48        0.39      1.68 <
   3   6   9       12.87        9.43      3.88 <
   4   6   9       15.13       12.79      3.62 o
   5   6   9        0.63        0.26      1.55 <
 -10   7   9        0.11        1.03      2.71 <
  -9   7   9        0.13       -1.81      2.71 <
  -8   7   9        0.72        0.39      2.45 <
  -7   7   9       20.90       14.85      3.10 o
  -6   7   9       19.48       23.38      3.62 o
  -5   7   9        5.62        4.78      2.45 <
  -4   7   9       23.23       24.15      2.20 o
  -3   7   9       40.89       37.32      2.71 o
  -2   7   9        3.02        4.78      1.81 <
  -1   7   9       51.89       51.01      2.97 o
   0   7   9        5.00        6.46      1.55 o
   1   7   9       22.49       25.45      2.84 o
   2   7   9        2.06       -0.39      1.68 <
   3   7   9        2.33        1.68      1.81 <
   4   7   9        0.32       -0.13      1.42 <
   5   7   9        0.01       -0.78      1.94 <
  -9   8   9        1.94        2.20      3.23 <
  -8   8   9        0.13       -0.65      2.20 <
  -7   8   9        0.78        2.71      3.36 <
  -6   8   9        8.08       13.43      3.75 o
  -5   8   9       24.27       20.92      3.49 o
  -4   8   9        2.00        3.75      1.94 <
  -3   8   9       20.58       19.50      2.58 o
  -2   8   9      109.23      113.61      5.42 o
  -1   8   9      148.99      159.15      4.78 o
   0   8   9        6.45        5.94      1.68 o
   1   8   9        6.93        8.53      2.33 o
   2   8   9        0.20       -0.52      1.68 <
   3   8   9        6.31        4.00      2.71 <
   4   8   9       12.56        8.78      2.71 o
   5   8   9        0.01        0.26      1.55 <
  -9   9   9        3.80        1.94      3.49 <
  -8   9   9        9.26        1.55      3.75 <
  -7   9   9        0.27       -4.52      3.75 <
  -6   9   9       13.20       13.05      5.04 <
  -5   9   9        4.01        8.53      3.62 <
  -4   9   9       74.33       68.57      4.91 o
  -3   9   9        9.78        9.04      3.36 <
  -2   9   9        8.32        7.88      1.94 o
  -1   9   9        1.29        1.55      1.55 <
   0   9   9        0.07       -0.52      1.03 <
   1   9   9        3.75        6.59      1.94 o
   2   9   9        0.11        0.65      2.07 <
   3   9   9        7.01        7.62      2.71 <
   4   9   9        3.09        1.55      1.68 <
  -9  10   9        1.69        2.71      6.72 <
  -8  10   9        0.01        2.33      3.36 <
  -7  10   9        0.20        1.81      3.23 <
  -6  10   9        6.03        9.56      3.36 <
  -5  10   9        0.03        2.97      2.20 <
  -4  10   9        2.21        2.33      2.20 <
  -3  10   9        0.00        0.39      1.42 <
  -2  10   9       50.81       53.60      3.36 o
  -1  10   9       29.44       32.03      3.75 o
   0  10   9       31.08       43.27      2.84 o
   1  10   9        0.18        0.26      0.90 <
   2  10   9        0.23        0.00      1.94 <
   3  10   9        0.41        0.90      1.81 <
   4  10   9        2.08        3.49      2.84 <
  -8  11   9        9.78        7.36      4.65 <
  -7  11   9        6.88        4.26      3.23 <
  -6  11   9        2.22        9.17      4.65 <
  -5  11   9        5.49        7.49      2.58 <
  -4  11   9        0.15        0.26      1.29 <
  -3  11   9        0.10        1.16      1.55 <
  -2  11   9        1.12        1.03      1.42 <
  -1  11   9        0.02       -1.16      1.42 <
   0  11   9       12.28        7.36      1.68 o
   1  11   9        0.01        0.26      1.29 <
   2  11   9        4.17        3.23      2.71 <
   3  11   9        0.00       -0.13      2.20 <
  -7  12   9        0.06        1.16      3.49 <
  -6  12   9        0.00        1.55      2.45 <
  -5  12   9        0.04        0.26      1.81 <
  -4  12   9        2.92        2.33      2.58 <
  -3  12   9       13.96        7.10      3.23 <
  -2  12   9        0.53        0.26      1.55 <
  -1  12   9        0.71        0.39      0.90 <
   0  12   9        0.37        0.26      1.16 <
   1  12   9        7.50        7.23      3.23 <
   2  12   9        0.80       -1.03      3.10 <
   3  12   9        0.01       -0.39      2.45 <
  -6  13   9        1.81        1.81      2.45 <
  -5  13   9        2.43        2.45      2.84 <
  -4  13   9        0.00       -0.13      1.55 <
  -3  13   9        0.57        0.26      1.68 <
  -2  13   9        0.27        1.55      1.42 <
  -1  13   9        1.07        1.94      1.55 <
   0  13   9        0.92        0.78      1.68 <
   1  13   9        0.27       -0.39      3.23 <
   2  13   9        0.43        2.97      4.13 <
  -5  14   9        5.92        2.33      3.49 <
  -4  14   9        0.54       -1.16      2.58 <
  -3  14   9        0.05        0.00      1.94 <
  -2  14   9        0.31        0.78      2.20 <
  -1  14   9        0.67       -0.26      1.42 <
   0  14   9        6.45        2.58      3.88 <
  -3  15   9        1.82        2.84      3.23 <
  -2  15   9        0.02        1.03      1.81 <
 -11   0  10        1.93        1.29      3.62 <
 -10   0  10       67.04       84.46     18.34 o
  -9   0  10        2.42       -3.10      4.26 <
  -8   0  10       75.36       77.48      9.30 o
  -7   0  10       10.10        6.07      3.49 <
  -6   0  10     1015.83      970.64     29.28 o
  -5   0  10      265.55      274.85     10.70 o
  -4   0  10      148.52      151.39      5.55 o
  -3   0  10        5.27        4.65      1.94 <
  -2   0  10      135.04      157.72      6.58 o
  -1   0  10        0.03       -0.39      0.78 <
   0   0  10        1.93        1.81      1.42 <
   1   0  10       12.91       11.88      2.33 o
   2   0  10        3.48        2.58      3.88 <
   3   0  10        6.72        0.26      2.71 <
   4   0  10       39.44       29.45      7.36 o
   5   0  10        0.16       -0.52      3.23 <
 -11   1  10        2.58        3.10      3.49 <
 -10   1  10        0.39        0.78      1.81 <
  -9   1  10        0.79       -0.39      1.42 <
  -8   1  10        0.91        0.65      1.42 <
  -7   1  10        0.25        0.39      1.16 <
  -6   1  10      213.87      212.76      5.94 o
  -5   1  10        6.12        6.85      2.07 o
  -4   1  10       28.52       26.61      1.94 o
  -3   1  10       78.96       90.12      3.49 o
  -2   1  10       35.95       31.77      1.94 o
  -1   1  10      106.84      107.41      3.49 o
   0   1  10        1.53        0.26      0.90 <
   1   1  10        0.06        0.65      1.55 <
   2   1  10        1.03        0.52      0.90 <
   3   1  10        0.58        0.52      1.42 <
   4   1  10       12.48        0.13      2.58 <
   5   1  10        2.88        0.13      1.94 <
 -11   2  10        4.11        5.68      2.97 <
 -10   2  10       10.62        7.88      2.58 o
  -9   2  10        2.54       -0.39      1.55 <
  -8   2  10        1.24        0.90      1.55 <
  -7   2  10        0.45        0.78      1.42 <
  -6   2  10      106.16      102.25      4.00 o
  -5   2  10      231.65      285.75      8.13 o
  -4   2  10        0.88        1.68      1.55 <
  -3   2  10       49.27       52.82      2.32 o
  -2   2  10        4.67        5.55      1.16 o
  -1   2  10       89.71       95.80      4.26 o
   0   2  10       17.78       20.80      1.68 o
   1   2  10        1.36        1.68      1.55 <
   2   2  10        0.30       -0.26      1.03 <
   3   2  10        2.98        1.16      1.16 <
   4   2  10       11.52        0.39      2.20 <
   5   2  10        0.79       -0.52      2.33 <
 -10   3  10        5.96        2.58      4.39 <
  -9   3  10        0.03        2.20      2.71 <
  -8   3  10        5.06        4.78      2.20 <
  -7   3  10        1.68        3.36      1.81 <
  -6   3  10        2.80        2.58      1.81 <
  -5   3  10      143.91      144.30      4.90 o
  -4   3  10        8.78       10.08      1.94 o
  -3   3  10       29.23       24.15      2.20 o
  -2   3  10        5.90        5.94      1.42 o
  -1   3  10       82.46       76.82      2.58 o
   0   3  10        5.81        5.43      1.68 o
   1   3  10        0.01        0.26      1.03 <
   2   3  10        7.74        6.46      2.33 <
   3   3  10       14.24        8.78      2.71 o
   4   3  10        0.38        1.29      1.16 <
   5   3  10        0.03        2.07      5.43 <
 -10   4  10        4.71        2.84      2.45 <
  -9   4  10        2.59        2.45      2.07 <
  -8   4  10        0.19        1.29      2.84 <
  -7   4  10       42.54       51.14      5.30 o
  -6   4  10       41.54       39.13      4.26 o
  -5   4  10       28.29       26.99      2.71 o
  -4   4  10       39.47       41.46      2.97 o
  -3   4  10       74.88       76.96      3.10 o
  -2   4  10        0.04        0.78      0.90 <
  -1   4  10       55.34       61.86      3.87 o
   0   4  10        0.30        0.00      1.29 <
   1   4  10        1.98        2.84      1.94 <
   2   4  10        3.93        1.94      1.81 <
   3   4  10        0.01       -0.39      1.16 <
   4   4  10        4.97        3.23      1.55 <
   5   4  10        0.47        0.13      2.33 <
 -10   5  10        0.03        1.68      2.97 <
  -9   5  10       16.54       11.63      3.88 <
  -8   5  10        2.76        2.58      1.81 <
  -7   5  10        7.62        9.04      2.45 o
  -6   5  10      104.78      100.06      4.13 o
  -5   5  10        6.62        3.10      1.68 <
  -4   5  10        5.74        4.78      1.42 o
  -3   5  10        1.67        0.00      0.90 <
  -2   5  10       40.60       39.52      2.58 o
  -1   5  10       84.05       84.70      3.10 o
   0   5  10        5.25        3.23      1.68 <
   1   5  10        6.18        7.49      2.45 o
   2   5  10        2.12        0.90      1.68 <
   3   5  10        0.44       -0.26      0.90 <
   4   5  10        0.44        2.45      2.20 <
   5   5  10        0.02        4.13      5.17 <
 -10   6  10       16.73        7.75      4.00 <
  -9   6  10        5.26        3.75      2.33 <
  -8   6  10        0.04        2.45      2.07 <
  -7   6  10       10.95        4.91      2.07 <
  -6   6  10       50.09       51.01      3.75 o
  -5   6  10       27.92       20.41      2.97 o
  -4   6  10       40.98       41.46      2.58 o
  -3   6  10        8.33        7.36      1.81 o
  -2   6  10       16.33       18.86      2.07 o
  -1   6  10        5.77        6.72      1.81 o
   0   6  10       46.99       57.47      3.87 o
   1   6  10        1.60        2.07      1.55 <
   2   6  10        1.61        0.90      2.45 <
   3   6  10        0.93        0.65      1.55 <
   4   6  10       16.97        9.04      2.71 o
   5   6  10        1.35        0.00      1.68 <
 -10   7  10        2.16        1.03      2.84 <
  -9   7  10        0.24        0.26      2.58 <
  -8   7  10        0.07        4.65      2.71 <
  -7   7  10       11.01        9.56      2.71 o
  -6   7  10        2.13        2.84      1.94 <
  -5   7  10        2.53        3.36      1.94 <
  -4   7  10        3.87        3.10      1.55 <
  -3   7  10       23.94       25.06      2.71 o
  -2   7  10      105.71      122.39      4.91 o
  -1   7  10        0.63        0.52      1.29 <
   0   7  10       21.14       23.25      3.23 o
   1   7  10       25.87       30.35      2.84 o
   2   7  10        3.02        0.78      2.20 <
   3   7  10        4.07        0.78      2.97 <
   4   7  10        0.25        3.23      2.20 <
  -9   8  10        0.79       -0.26      3.10 <
  -8   8  10        3.11        6.07      4.13 <
  -7   8  10        1.44        1.42      1.81 <
  -6   8  10       23.37       14.73      2.97 o
  -5   8  10       68.53       70.51      6.07 o
  -4   8  10        7.89        6.20      2.20 <
  -3   8  10        3.69        5.17      2.07 <
  -2   8  10        4.14        4.00      2.33 <
  -1   8  10        0.14       -0.13      0.90 <
   0   8  10       20.73       24.41      2.33 o
   1   8  10        3.50        2.58      2.45 <
   2   8  10        0.58        1.29      1.94 <
   3   8  10        0.00        0.78      2.20 <
   4   8  10        2.97        2.20      2.33 <
  -9   9  10        1.13        1.03      3.88 <
  -8   9  10        0.01        0.65      2.33 <
  -7   9  10        0.43        0.39      2.58 <
  -6   9  10        0.06        3.36      2.58 <
  -5   9  10        0.62        4.78      2.71 <
  -4   9  10        0.84        0.00      1.42 <
  -3   9  10        5.88        4.13      1.55 <
  -2   9  10        0.45        0.26      1.55 <
  -1   9  10       35.93       37.97      3.10 o
   0   9  10        8.39        8.53      1.55 o
   1   9  10       18.43       14.34      3.49 o
   2   9  10        8.16        6.59      2.71 <
   3   9  10        2.08        1.68      3.49 <
   4   9  10        0.57        0.78      2.45 <
  -8  10  10        0.17       -0.78      3.49 <
  -7  10  10        3.30        8.14      4.52 <
  -6  10  10        0.15        0.39      3.23 <
  -5  10  10       17.01       16.66      5.17 o
  -4  10  10        0.94        0.13      1.94 <
  -3  10  10       27.88       29.58      3.23 o
  -2  10  10        1.03        1.68      1.81 <
  -1  10  10       11.56       10.59      2.07 o
   0  10  10        5.84        7.75      1.81 o
   1  10  10        0.00       -1.55      1.68 <
   2  10  10        1.42        2.97      2.45 <
   3  10  10        0.20        2.20      3.75 <
  -8  11  10        0.84        1.03      3.49 <
  -7  11  10        0.15       -0.65      2.33 <
  -6  11  10        4.90        6.98      4.78 <
  -5  11  10        3.30        7.88      2.58 o
  -4  11  10        3.17        2.20      2.07 <
  -3  11  10        1.06        0.52      2.07 <
  -2  11  10       35.32       30.22      5.04 o
  -1  11  10        6.16        4.65      1.68 <
   0  11  10        0.51        4.00      2.71 <
   1  11  10        0.04        0.90      1.81 <
   2  11  10        1.23       -0.52      3.23 <
  -7  12  10        0.97        1.81      3.62 <
  -6  12  10       15.23       24.41      4.39 o
  -5  12  10        0.94        3.49      2.84 <
  -4  12  10       10.17        9.43      3.10 o
  -3  12  10        4.51        1.55      1.94 <
  -2  12  10       10.39        8.14      2.58 o
  -1  12  10        1.00        1.55      1.68 <
   0  12  10        6.06       15.11      4.26 o
   1  12  10        2.93        5.68      3.36 <
   2  12  10        1.43        3.62      3.88 <
  -6  13  10        0.02       -1.81      2.33 <
  -5  13  10        4.39        5.94      4.13 <
  -4  13  10        4.56        3.36      2.07 <
  -3  13  10        7.85        5.43      2.33 <
  -2  13  10       18.73       18.08      2.84 o
  -1  13  10        0.57        0.13      1.68 <
   0  13  10        7.40       11.76      4.91 <
  -4  14  10        0.16        0.65      1.94 <
  -3  14  10        0.73        2.33      2.07 <
  -2  14  10        4.02        4.78      2.20 <
  -1  14  10        2.32        3.88      4.39 <
 -10   1  11        0.68        1.68      2.45 <
  -9   1  11        0.13       -2.20      2.58 <
  -8   1  11        0.90        2.33      1.81 <
  -7   1  11       11.13       10.59      2.58 o
  -6   1  11       65.91       70.25      4.00 o
  -5   1  11       76.51       76.96      4.00 o
  -4   1  11       49.61       52.69      2.97 o
  -3   1  11        0.90        0.65      1.42 <
  -2   1  11       12.38       11.50      1.55 o
  -1   1  11        0.44        0.39      0.90 <
   0   1  11        0.00        0.00      0.78 <
   1   1  11        4.41        6.07      1.94 o
   2   1  11        3.05        2.45      1.55 <
   3   1  11        0.85       -0.26      1.94 <
   4   1  11        3.81        0.13      1.94 <
   5   1  11        0.08       -0.13      2.20 <
 -10   2  11        0.09        0.90      1.94 <
  -9   2  11        1.15        2.07      2.33 <
  -8   2  11       13.62       11.24      2.97 o
  -7   2  11       64.09       59.92      4.26 o
  -6   2  11       32.58       31.64      4.00 o
  -5   2  11        7.35        5.68      2.71 <
  -4   2  11        0.02        0.52      1.29 <
  -3   2  11        4.20        4.13      1.68 <
  -2   2  11        1.94        0.65      1.03 <
  -1   2  11       38.19       43.52      2.58 o
   0   2  11        3.45        3.49      1.29 <
   1   2  11        0.08       -1.29      1.81 <
   2   2  11        0.59        1.03      1.29 <
   3   2  11        0.06       -0.13      2.07 <
   4   2  11        1.14       -0.39      4.91 <
   5   2  11        4.63        0.26      2.71 <
 -10   3  11        6.30        5.81      3.62 <
  -9   3  11        6.50        5.04      2.45 <
  -8   3  11        8.84        8.14      2.84 <
  -7   3  11        4.15        2.33      2.71 <
  -6   3  11       92.09      103.68      5.29 o
  -5   3  11      337.35      326.50      8.90 o
  -4   3  11       10.23        7.75      1.42 o
  -3   3  11        4.43        4.78      1.42 o
  -2   3  11        7.02        8.27      2.07 o
  -1   3  11        0.44       -0.13      1.03 <
   0   3  11       52.54       57.86      3.87 o
   1   3  11        7.16        3.10      1.42 <
   2   3  11       16.64       10.85      3.62 <
   3   3  11        0.38       -0.39      1.29 <
   4   3  11        4.71        2.84      3.62 <
 -10   4  11        2.08        1.81      2.33 <
  -9   4  11       22.93       25.45      4.13 o
  -8   4  11        0.24        0.00      1.42 <
  -7   4  11       76.43       82.90      4.65 o
  -6   4  11        3.14        4.13      1.81 <
  -5   4  11       54.15       53.59      4.00 o
  -4   4  11        2.39        2.45      2.07 <
  -3   4  11        0.11        0.65      1.03 <
  -2   4  11       42.47       43.27      2.32 o
  -1   4  11        2.89        5.81      1.55 o
   0   4  11        0.02        0.39      1.16 <
   1   4  11       19.64       12.14      3.36 o
   2   4  11        0.77        0.39      1.55 <
   3   4  11        4.48        1.16      1.29 <
   4   4  11        7.09        2.58      4.78 <
 -10   5  11        0.23       -3.88      3.49 <
  -9   5  11        9.01        6.72      2.71 <
  -8   5  11        0.28        1.42      1.94 <
  -7   5  11        1.28        2.20      1.94 <
  -6   5  11       43.91       38.36      3.75 o
  -5   5  11      133.34      134.90      5.16 o
  -4   5  11        5.78        5.17      2.20 <
  -3   5  11        5.14        3.75      1.16 o
  -2   5  11        6.98        8.65      2.71 o
  -1   5  11        6.68        8.27      1.94 o
   0   5  11      112.95      133.63      5.81 o
   1   5  11        1.53        0.90      1.42 <
   2   5  11       18.97       16.40      4.26 o
   3   5  11        1.45       -0.13      1.29 <
   4   5  11        0.93        5.68      5.68 <
  -9   6  11        3.73        2.84      1.94 <
  -8   6  11        6.11        7.10      2.20 o
  -7   6  11        2.28        1.16      1.55 <
  -6   6  11        4.05        3.23      2.07 <
  -5   6  11        6.31        7.49      2.33 o
  -4   6  11       10.55        8.78      2.33 o
  -3   6  11       17.92       24.93      3.23 o
  -2   6  11       97.46      102.26      3.74 o
  -1   6  11       13.21       10.33      1.55 o
   0   6  11       64.72       68.32      5.17 o
   1   6  11        8.32        3.23      1.68 <
   2   6  11        5.34        3.23      2.58 <
   3   6  11        5.33        0.52      1.29 <
   4   6  11        3.14        1.81      1.81 <
  -9   7  11        0.62        2.20      2.84 <
  -8   7  11        2.62        2.97      2.20 <
  -7   7  11        4.18        3.49      1.94 <
  -6   7  11       10.15        5.68      2.45 <
  -5   7  11        0.49        0.00      1.29 <
  -4   7  11        2.34        0.52      1.16 <
  -3   7  11        0.03        0.26      1.29 <
  -2   7  11        0.14        0.52      1.42 <
  -1   7  11        2.91        3.10      1.94 <
   0   7  11       50.19       47.14      5.81 o
   1   7  11        4.40        3.75      2.71 <
   2   7  11       10.27        5.17      2.58 <
   3   7  11        1.85        1.94      2.07 <
  -9   8  11        1.29       10.08      7.75 <
  -8   8  11        0.10       -0.39      2.97 <
  -7   8  11       10.94        8.91      3.10 <
  -6   8  11        0.23       -0.26      1.42 <
  -5   8  11        0.72        3.10      3.10 <
  -4   8  11       10.76        8.01      2.97 <
  -3   8  11       17.70       14.60      2.84 o
  -2   8  11        1.85        2.07      1.42 <
  -1   8  11       57.00       62.38      3.87 o
   0   8  11       30.24       31.39      3.75 o
   1   8  11        2.32       -0.39      1.55 <
   2   8  11        0.00       -1.16      2.07 <
   3   8  11        3.20        1.81      3.62 <
  -8   9  11        0.03       -0.52      5.17 <
  -7   9  11        0.23        1.55      3.10 <
  -6   9  11        0.94        0.65      2.33 <
  -5   9  11        0.18        0.26      1.68 <
  -4   9  11        4.27        2.33      1.68 <
  -3   9  11        0.27        0.52      1.55 <
  -2   9  11        3.73        2.33      2.33 <
  -1   9  11       20.21       20.15      2.33 o
   0   9  11        3.68        7.36      3.23 <
   1   9  11        2.53        2.71      1.94 <
   2   9  11        0.09        1.68      3.49 <
   3   9  11        0.32        3.23      2.71 <
  -8  10  11        0.20       -4.00      4.13 <
  -7  10  11        3.49        2.33      3.75 <
  -6  10  11        1.06        2.97      2.84 <
  -5  10  11        0.19        5.68      3.49 <
  -4  10  11        0.05        0.00      1.29 <
  -3  10  11        2.79        1.81      1.68 <
  -2  10  11       17.87       13.95      2.45 o
  -1  10  11       12.29       12.27      3.49 o
   0  10  11        3.22        4.13      2.45 <
   1  10  11        3.14        2.58      2.33 <
   2  10  11        0.01        6.20      4.00 <
  -7  11  11        6.87       20.41      5.94 o
  -6  11  11        0.46        5.30      3.23 <
  -5  11  11        0.90        2.97      3.10 <
  -4  11  11        1.31        0.78      1.68 <
  -3  11  11        0.78        0.90      1.68 <
  -2  11  11       12.39        8.40      2.58 o
  -1  11  11        3.73        4.13      2.33 <
   0  11  11        3.88        5.55      3.49 <
   1  11  11        0.00        0.90      2.45 <
  -6  12  11        0.08        4.91      3.10 <
  -5  12  11        2.20        0.52      1.94 <
  -4  12  11        5.68        3.23      2.45 <
  -3  12  11        4.06        2.58      2.84 <
  -2  12  11        3.17        1.94      1.94 <
  -1  12  11        0.56       -1.55      2.07 <
   0  12  11        0.46        3.75      3.75 <
  -4  13  11        0.14       -0.39      2.20 <
  -3  13  11        1.61        2.58      2.20 <
  -2  13  11        6.92        6.20      2.97 <
  -1  13  11        0.38        1.16      2.58 <
 -10   0  12        0.62        0.00      1.94 <
  -9   0  12        2.33        4.13      3.36 <
  -8   0  12        3.30        6.59      3.88 <
  -7   0  12        2.03        2.20      1.94 <
  -6   0  12       81.92       88.58      5.29 o
  -5   0  12      423.26      432.21     16.24 o
  -4   0  12       15.96       12.79      3.49 o
  -3   0  12       18.57       17.83      3.49 o
  -2   0  12       19.97       15.76      3.10 o
  -1   0  12       25.04       24.67      2.45 o
   0   0  12        1.83        0.78      1.16 <
   1   0  12        0.09        1.29      3.36 <
   2   0  12        0.54        3.75      7.23 <
   3   0  12        2.23        0.13      2.97 <
   4   0  12        3.42        0.26      3.23 <
 -10   1  12        1.08        2.20      1.94 <
  -9   1  12       81.12       85.49      5.17 o
  -8   1  12        0.11        0.65      1.42 <
  -7   1  12       35.34       37.33      3.49 o
  -6   1  12        2.02        4.13      1.94 <
  -5   1  12       93.93       92.06      3.74 o
  -4   1  12        1.17        1.55      1.16 <
  -3   1  12        9.26        7.75      1.55 o
  -2   1  12        7.39        4.91      1.29 o
  -1   1  12       11.48       12.01      1.68 o
   0   1  12        8.09        8.27      1.55 o
   1   1  12        1.80        3.88      2.20 <
   2   1  12        0.66        0.39      2.20 <
   3   1  12        0.01        0.26      2.84 <
   4   1  12        2.63        0.00      2.58 <
 -10   2  12        1.01        1.29      2.71 <
  -9   2  12        0.16       -1.42      1.94 <
  -8   2  12        0.14        0.13      1.29 <
  -7   2  12        0.15       -0.52      1.68 <
  -6   2  12       16.56       11.24      3.36 o
  -5   2  12       66.23       61.73      3.49 o
  -4   2  12       20.59       24.15      2.20 o
  -3   2  12        0.44        1.03      1.29 <
  -2   2  12        0.58        0.00      0.90 <
  -1   2  12        6.95        4.39      1.68 <
   0   2  12        7.00        4.52      2.97 <
   1   2  12        1.35        0.52      1.55 <
   2   2  12        0.22        0.65      2.45 <
   3   2  12        1.24        1.94      2.84 <
   4   2  12        0.07        0.13      2.33 <
 -10   3  12       23.88       32.55      5.68 o
  -9   3  12        0.00        0.78      1.68 <
  -8   3  12        0.01        0.26      1.16 <
  -7   3  12        0.00       -0.52      1.81 <
  -6   3  12       11.72       13.95      2.58 o
  -5   3  12        0.02        0.78      1.42 <
  -4   3  12       11.16       14.34      2.71 o
  -3   3  12       14.92       16.15      2.33 o
  -2   3  12        7.38       10.20      1.68 o
  -1   3  12       10.47       12.27      2.33 o
   0   3  12        1.49        1.94      1.55 <
   1   3  12        1.89       -0.39      2.71 <
   2   3  12        1.46        1.16      1.42 <
   3   3  12        0.58        1.81      2.33 <
   4   3  12        0.19       -1.29      4.39 <
 -10   4  12       11.43       11.24      2.97 o
  -9   4  12        1.19        1.68      1.94 <
  -8   4  12       12.82       11.24      2.97 o
  -7   4  12        1.69        3.23      1.81 <
  -6   4  12       26.29       26.87      4.26 o
  -5   4  12       53.86       75.03      4.39 o
  -4   4  12       11.70       15.24      2.45 o
  -3   4  12        4.13        3.75      1.42 <
  -2   4  12        1.86        1.42      1.29 <
  -1   4  12        3.18        3.75      1.81 <
   0   4  12       26.98       32.03      2.97 o
   1   4  12        0.37       -0.90      1.55 <
   2   4  12        0.50        4.39      2.45 <
   3   4  12        0.01       -0.26      2.45 <
  -9   5  12        2.01        2.20      2.58 <
  -8   5  12        3.32        4.26      1.94 <
  -7   5  12        1.89        2.97      2.07 <
  -6   5  12        2.67        2.71      1.81 <
  -5   5  12        1.34        0.78      1.81 <
  -4   5  12        2.71        1.94      1.42 <
  -3   5  12        1.52        0.26      0.90 <
  -2   5  12        0.78       -0.90      1.16 <
  -1   5  12        3.43        1.42      1.16 <
   0   5  12        0.86        2.07      1.81 <
   1   5  12        4.15        3.10      2.07 <
   2   5  12        1.56        2.71      3.23 <
   3   5  12        0.39       -0.26      2.45 <
  -9   6  12       12.52        7.88      2.71 <
  -8   6  12        5.65        7.49      2.58 <
  -7   6  12        0.12       -1.42      2.07 <
  -6   6  12        0.16        0.65      1.42 <
  -5   6  12       52.48       56.70      5.17 o
  -4   6  12        0.03        1.55      1.68 <
  -3   6  12        7.71        7.23      2.07 o
  -2   6  12       17.63       17.95      3.75 o
  -1   6  12       17.92       14.08      1.94 o
   0   6  12        6.66        2.97      2.07 <
   1   6  12        0.00       -0.26      2.84 <
   2   6  12        3.71        2.20      2.45 <
   3   6  12        0.08        0.65      1.68 <
  -9   7  12        1.59        2.45      2.97 <
  -8   7  12        0.23        0.26      1.55 <
  -7   7  12        0.00        3.23      1.81 <
  -6   7  12        5.99       11.76      2.97 o
  -5   7  12        0.91        0.00      1.29 <
  -4   7  12       30.24       28.42      4.52 o
  -3   7  12        4.29        3.23      2.20 <
  -2   7  12        1.28        0.90      1.16 <
  -1   7  12       12.26        4.26      2.71 <
   0   7  12        1.51        1.29      2.71 <
   1   7  12        6.46        2.45      2.71 <
   2   7  12        0.06        1.16      2.20 <
  -8   8  12        0.52        1.94      4.26 <
  -7   8  12        0.61        6.33      3.23 <
  -6   8  12       13.12        8.53      2.33 o
  -5   8  12       10.53        5.43      2.07 <
  -4   8  12        0.01       -1.94      1.81 <
  -3   8  12        8.29        6.33      1.94 o
  -2   8  12        3.94        4.78      1.94 <
  -1   8  12        6.46        6.20      2.33 <
   0   8  12        0.13       -0.52      1.94 <
   1   8  12        0.19       -0.13      1.81 <
   2   8  12        0.95       -2.20      2.97 <
  -8   9  12        2.23        2.33      4.00 <
  -7   9  12        0.59        4.78      3.88 <
  -6   9  12        2.19        1.03      2.71 <
  -5   9  12        0.22        1.81      2.84 <
  -4   9  12        9.59        6.33      3.75 <
  -3   9  12        1.68        1.94      1.42 <
  -2   9  12        1.71        3.10      1.29 <
  -1   9  12        0.27        5.04      3.23 <
   0   9  12        0.26        2.07      1.94 <
   1   9  12        3.31        6.85      4.52 <
  -7  10  12        0.30        2.71      3.49 <
  -6  10  12        0.26        7.62      5.94 <
  -5  10  12        2.20       -0.13      2.58 <
  -4  10  12        0.75        0.52      1.81 <
  -3  10  12        2.09        1.42      2.20 <
  -2  10  12        2.23        4.78      2.71 <
  -1  10  12        7.69       13.18      3.62 o
   0  10  12        1.69        2.33      2.20 <
   1  10  12        0.14        8.27      4.52 <
  -6  11  12        0.12        6.85      3.49 <
  -5  11  12        9.07        4.78      2.45 <
  -4  11  12        0.55        0.78      2.20 <
  -3  11  12        0.48        0.90      2.58 <
  -2  11  12        0.14        1.16      2.45 <
  -1  11  12        1.72        6.46      3.49 <
   0  11  12        3.25        6.72      2.97 <
  -4  12  12        5.09        4.26      2.33 <
  -3  12  12        2.35        2.84      2.84 <
  -2  12  12        0.28        7.88      5.04 <
  -9   1  13        0.10        0.00      1.55 <
  -8   1  13        0.76       -0.39      1.81 <
  -7   1  13        0.46        1.03      1.55 <
  -6   1  13        7.20        7.23      2.20 o
  -5   1  13       48.00       54.63      3.87 o
  -4   1  13        6.48        5.04      1.81 <
  -3   1  13        0.84        0.90      1.55 <
  -2   1  13        1.06        1.68      1.42 <
  -1   1  13        0.08        2.97      1.16 <
   0   1  13        7.01        5.04      3.10 <
   1   1  13        0.00       -0.26      1.81 <
   2   1  13        0.03       -0.65      4.26 <
   3   1  13        0.05        0.00      2.45 <
  -9   2  13        2.09        1.42      2.71 <
  -8   2  13        0.32       -0.13      1.68 <
  -7   2  13        0.92        2.20      1.68 <
  -6   2  13        6.47        8.78      2.45 o
  -5   2  13        9.01       11.75      2.33 o
  -4   2  13      120.95      145.63      7.10 o
  -3   2  13       10.47        9.95      1.94 o
  -2   2  13       20.50       18.21      1.94 o
  -1   2  13        3.09        1.16      1.16 <
   0   2  13       18.35       14.08      3.10 o
   1   2  13        1.07       -2.45      2.45 <
   2   2  13        1.74        2.45      2.71 <
   3   2  13        0.14        0.13      2.07 <
  -9   3  13        1.63        1.16      1.68 <
  -8   3  13        7.16        6.98      3.23 <
  -7   3  13        2.93        3.23      2.45 <
  -6   3  13       52.30       57.60      3.62 o
  -5   3  13       91.72      109.24      5.68 o
  -4   3  13       81.72       81.61      4.52 o
  -3   3  13        4.68        3.10      1.55 <
  -2   3  13        0.01       -0.65      0.90 <
  -1   3  13        1.20        0.78      1.55 <
   0   3  13        3.56        2.84      2.71 <
   1   3  13        2.26        3.10      2.07 <
   2   3  13        0.98       -0.13      2.20 <
  -9   4  13        0.40        1.29      1.81 <
  -8   4  13       14.10       16.53      3.62 o
  -7   4  13        3.40        3.75      2.07 <
  -6   4  13        3.25        2.84      2.84 <
  -5   4  13        1.56        1.42      1.94 <
  -4   4  13       53.62       59.41      3.23 o
  -3   4  13        3.45        2.71      1.42 <
  -2   4  13        7.10        6.20      1.81 o
  -1   4  13        0.23        2.07      1.94 <
   0   4  13        2.84       -0.39      1.16 <
   1   4  13       17.97       13.18      4.65 <
   2   4  13        1.81        3.10      3.49 <
  -9   5  13        1.97        0.39      1.55 <
  -8   5  13        6.22        6.20      2.71 <
  -7   5  13        1.14        1.81      2.20 <
  -6   5  13        3.34        4.13      3.62 <
  -5   5  13       16.87       13.82      3.10 o
  -4   5  13       57.86       58.50      3.75 o
  -3   5  13        1.17        1.03      1.29 <
  -2   5  13        0.27        0.26      1.16 <
  -1   5  13        8.47        4.65      2.33 <
   0   5  13        1.41        0.65      1.55 <
   1   5  13       11.43       13.18      3.36 o
   2   5  13        1.85        3.62      4.52 <
  -8   6  13        9.54       11.24      2.71 o
  -7   6  13        0.30        0.78      2.07 <
  -6   6  13       11.65       12.66      2.97 o
  -5   6  13       11.37       11.37      3.49 o
  -4   6  13        3.94        1.94      1.81 <
  -3   6  13        0.98        1.03      1.42 <
  -2   6  13        2.33        3.23      1.55 <
  -1   6  13        0.15        4.52      2.58 <
   0   6  13        1.35        2.45      2.07 <
   1   6  13       16.25        9.17      3.49 <
   2   6  13        3.13        2.45      2.97 <
  -8   7  13        0.02        1.29      1.81 <
  -7   7  13        1.86        6.07      2.07 <
  -6   7  13        0.34        0.78      1.55 <
  -5   7  13        0.03        1.16      2.07 <
  -4   7  13        9.08        3.62      1.68 <
  -3   7  13        3.00        5.04      1.81 <
  -2   7  13        4.02        1.03      2.33 <
  -1   7  13        1.02        1.81      1.68 <
   0   7  13       13.55        3.36      2.33 <
   1   7  13        7.81        4.65      2.97 <
  -7   8  13        0.79        0.26      2.07 <
  -6   8  13        1.31        1.81      2.07 <
  -5   8  13        0.03       -0.26      1.81 <
  -4   8  13        3.97        2.84      2.84 <
  -3   8  13        3.43        5.04      2.33 <
  -2   8  13        0.76        4.00      2.45 <
  -1   8  13        4.23        8.78      3.62 <
   0   8  13        0.17       -0.26      1.42 <
   1   8  13        0.11        0.65      4.13 <
  -7   9  13        0.53        2.58      3.49 <
  -6   9  13       10.94       12.66      3.49 o
  -5   9  13        2.43        4.39      2.97 <
  -4   9  13        0.29       -0.26      1.68 <
  -3   9  13        0.32        2.84      2.07 <
  -2   9  13        6.49        3.36      3.10 <
  -1   9  13        8.19       13.18      3.36 o
   0   9  13       15.77       25.06      5.55 o
  -6  10  13        3.22        6.59      3.36 <
  -5  10  13        0.32        1.16      2.97 <
  -4  10  13        5.39        6.20      3.62 <
  -3  10  13        0.33        3.10      3.62 <
  -2  10  13        0.83        5.68      3.62 <
  -1  10  13        0.00       -2.71      2.20 <
  -3  11  13        4.15        8.40      3.23 <
  -9   0  14        0.44        2.71      3.62 <
  -8   0  14       42.48       25.44      5.68 o
  -7   0  14        0.09        0.00      2.20 <
  -6   0  14        4.99        5.30      2.45 <
  -5   0  14       22.24       18.08      4.13 o
  -4   0  14        1.91        1.42      2.07 <
  -3   0  14        1.03        1.94      2.45 <
  -2   0  14        6.01        6.98      3.23 <
  -1   0  14        0.59        0.52      2.97 <
   0   0  14        3.30        0.78      3.49 <
   1   0  14        0.01        2.84      4.00 <
   2   0  14        0.01        0.52     10.21 <
  -9   1  14        0.32       -1.03      1.68 <
  -8   1  14        0.57        0.52      1.81 <
  -7   1  14        3.93        2.20      1.68 <
  -6   1  14        0.50        0.13      1.55 <
  -5   1  14       39.65       41.85      3.87 o
  -4   1  14       82.24       74.38      4.65 o
  -3   1  14        3.98        1.68      1.29 <
  -2   1  14        0.50       -0.39      0.90 <
  -1   1  14        6.28        2.33      1.68 <
   0   1  14        5.35        2.33      2.71 <
   1   1  14        1.85        1.55      3.75 <
  -9   2  14        8.40        2.84      2.97 <
  -8   2  14        3.92        0.90      1.68 <
  -7   2  14        0.16        1.16      1.68 <
  -6   2  14        0.72        0.65      1.42 <
  -5   2  14        4.63        2.45      1.81 <
  -4   2  14        3.56        3.88      1.68 <
  -3   2  14        0.01       -0.13      1.29 <
  -2   2  14        0.03        2.20      1.29 <
  -1   2  14        1.48       -0.78      1.55 <
   0   2  14        0.01        5.04      6.59 <
   1   2  14        0.92        1.16      4.26 <
  -8   3  14        0.01        2.20      2.71 <
  -7   3  14        0.07        1.29      1.42 <
  -6   3  14        0.05       -0.78      1.29 <
  -5   3  14       31.00       30.48      2.84 o
  -4   3  14        0.61        0.52      1.16 <
  -3   3  14        0.36       -0.39      1.16 <
  -2   3  14        0.25       -0.13      1.03 <
  -1   3  14        3.15        1.55      1.42 <
   0   3  14        0.31        1.29      1.94 <
   1   3  14        2.25        2.45      8.14 <
  -8   4  14        1.57        3.23      2.20 <
  -7   4  14        7.38        7.88      2.84 <
  -6   4  14        1.56        2.84      1.68 <
  -5   4  14        0.09        0.78      1.94 <
  -4   4  14        9.40        7.49      2.58 <
  -3   4  14        1.34        0.52      1.03 <
  -2   4  14        0.17        1.03      1.55 <
  -1   4  14        0.81        1.68      1.81 <
   0   4  14        3.43        2.33      2.33 <
   1   4  14        3.93        1.29      3.10 <
  -8   5  14        7.48        9.95      2.84 o
  -7   5  14        1.58        2.84      2.45 <
  -6   5  14        4.56        4.26      2.07 <
  -5   5  14       10.37        6.20      2.33 <
  -4   5  14        2.65        1.55      1.68 <
  -3   5  14        1.10        0.65      1.42 <
  -2   5  14        3.65        1.68      1.94 <
  -1   5  14        0.02       -3.88      2.45 <
   0   5  14        2.24        2.97      2.33 <
   1   5  14        0.00        2.71      4.52 <
  -8   6  14        1.08       -0.52      2.07 <
  -7   6  14        4.48        6.72      2.97 <
  -6   6  14        0.84        0.65      1.29 <
  -5   6  14        3.06        2.97      1.55 <
  -4   6  14       34.48       43.79      3.36 o
  -3   6  14        3.71        2.07      1.68 <
  -2   6  14        1.12        2.33      2.71 <
  -1   6  14        0.76        0.39      2.20 <
   0   6  14        8.51        3.88      2.45 <
  -7   7  14        2.19        2.45      2.58 <
  -6   7  14        0.43        3.88      2.33 <
  -5   7  14        8.51        4.52      2.45 <
  -4   7  14        5.00        3.88      2.71 <
  -3   7  14        0.01       -0.39      1.68 <
  -2   7  14        6.43        8.78      2.97 <
  -1   7  14        4.63        2.71      2.33 <
   0   7  14        0.00        0.78      1.68 <
  -6   8  14        0.89        6.72      3.10 <
  -5   8  14        2.03        1.42      1.94 <
  -4   8  14        2.90       -0.26      1.81 <
  -3   8  14        1.37        0.78      2.84 <
  -2   8  14        0.00       -0.90      2.84 <
  -1   8  14        0.10        6.07      2.97 <
  -5   9  14        2.41        2.07      2.71 <
  -4   9  14        0.74        0.00      2.07 <
  -3   9  14        0.12       -0.26      1.81 <
  -2   9  14        0.80       -1.55      2.20 <
  -8   1  15        0.00       -0.26      1.55 <
  -7   1  15        1.67        1.94      2.07 <
  -6   1  15        0.17        0.26      1.16 <
  -5   1  15        3.95        4.00      1.55 <
  -4   1  15        2.37        1.55      1.29 <
  -3   1  15       10.84        8.91      1.94 o
  -2   1  15        0.08       -1.42      1.94 <
  -1   1  15        2.92        5.94      6.72 <
   0   1  15        0.48        0.65      2.97 <
  -8   2  15        1.57        0.26      1.68 <
  -7   2  15        0.59        0.65      2.20 <
  -6   2  15        0.21        0.13      1.29 <
  -5   2  15        2.11        1.42      1.68 <
  -4   2  15       31.46       30.10      3.36 o
  -3   2  15       11.00        6.72      1.81 o
  -2   2  15        1.09        0.78      1.55 <
  -1   2  15        0.03        0.39      2.07 <
   0   2  15        0.60        0.65      2.33 <
  -7   3  15        0.48        1.55      1.55 <
  -6   3  15        0.11        0.26      1.68 <
  -5   3  15        0.19        0.26      1.55 <
  -4   3  15       14.00       12.66      2.07 o
  -3   3  15        8.48        7.36      2.20 o
  -2   3  15        0.74       -1.42      2.33 <
  -1   3  15        6.37        6.20      4.00 <
   0   3  15        0.87        0.26      2.71 <
  -7   4  15        0.50        1.03      1.42 <
  -6   4  15        0.25       -0.26      1.55 <
  -5   4  15        1.03        0.52      1.81 <
  -4   4  15       24.46       17.18      2.97 o
  -3   4  15       41.86       46.11      6.72 o
  -2   4  15        1.48        2.20      1.68 <
  -1   4  15        2.66        1.42      1.55 <
  -7   5  15        5.72        3.49      2.07 <
  -6   5  15        0.26        1.68      1.94 <
  -5   5  15        3.81        2.71      1.94 <
  -4   5  15        0.64       -0.13      1.42 <
  -3   5  15        0.04        1.68      1.68 <
  -2   5  15        2.97        1.42      1.81 <
  -1   5  15        1.51        1.42      3.49 <
  -6   6  15        1.00        0.39      1.29 <
  -5   6  15        0.01        1.03      1.68 <
  -4   6  15        3.54        1.03      2.20 <
  -3   6  15       19.51       12.92      3.10 o
  -2   6  15        0.24       -0.52      2.20 <
  -5   7  15        1.05        0.65      1.94 <
  -4   7  15        1.19        1.03      2.45 <
  -3   7  15        0.19        1.68      2.97 <
  -6   0  16        1.10        2.45      3.49 <
  -5   0  16        6.54        5.30      2.97 <
  -4   0  16        0.21        0.00      1.94 <
  -3   0  16        4.29        2.84      2.97 <
  -2   0  16        0.10       -0.78      6.98 <
  -6   1  16        0.00        1.42      1.55 <
  -5   1  16        0.06        0.13      1.16 <
  -4   1  16       28.83       26.09      4.39 o
  -3   1  16       15.48       10.08      3.10 o
  -2   1  16        2.94        0.65      3.10 <
  -6   2  16        0.06        0.39      1.81 <
  -5   2  16        2.77        2.58      1.81 <
  -4   2  16        2.03        1.94      1.68 <
  -3   2  16        1.32        2.71      2.07 <
  -2   2  16        0.28       -4.13      5.55 <
  -5   3  16        0.11       -0.78      1.29 <
  -4   3  16        1.10       -1.29      1.94 <
  -3   3  16        0.87        1.94      2.45 <
  -5   4  16        1.68        2.58      2.07 <
  -4   4  16        9.07       11.50      3.23 o
